# Supplementary material for: NCBI Orthologs: Public Resource and Scalable Method for Computing High-Precision Orthologs Across Eukaryotic Genomes
Source: J Mol Evol. 2025 Sep 25;93(6):843–59. doi: 10.1007/s00239-025-10268-2 (PMC12756343; doi:10.1007/s00239-025-10268-2)
Supplement: Supplementary file 1 — Supplementary file1 (XLSX 414 KB) [file 239_2025_10268_MOESM1_ESM.xlsx]

## Sheet: Readme
# This file includes Supplementary Data 1~5 for the following article; see "Legends and Notes" worksheet for details.
Journal	Journal of Molecular Evolution
Title	NCBI Orthologs: Public Resource and Scalable Method for Computing High-Precision Orthologs Across Eukaryotic Genomes ​
Authors	Dong-Ha Oh, Alexander Astashyn, Barbara Robbertse, Nuala A O'leary, W Ray Anderson, Laurie Breen, Eric Cox, Olga Ermolaeva, Robert Falk, Vichet Hem, J Bradley Holmes, Patrick Masterson, Kelly M McGarvey, Eyal Mozes, John Torcivia, Mirian T N Tsuchiya, Craig Wallin, Francoise Thibaud-Nissen, Terence D. Murphy, Vamsi K. Kodali* ​
Affliations	National Center for Biotechnology Information, National Library of Medicine, National Institutes of Health, Bethesda, MD 20894, USA. ​
* Corresponding author email	kodalivk@ncbi.nlm.nih.gov
	​

## Sheet: Legends and Notes
Item	Contents	Columns	Notes
Supplementary Data 1	(a) Quest for Orthologs (QfO) Benchmarking results for GO, EC, and VGNC tests	Test	GO, EC, or VGNC
		Plotted order	The order of the methods plotted in Supplementary Figure 2; For SonicParanoid, we showed the most sensitive option.
		Ortholog method	Orthologs methods evaluated
		Metric x	The value plotted in the x-axis in the QfO test result reporting
		Metric y	The value plotted in the y-axis in the QfO test result reporting
		x value	x value
		y value	y value
		x std. error	Standard error as reported in the QfO test results
		y std. error	Standard error as reported in the QfO test results; in Supplementary Figure 2, error values smaller than the size of the marker were not shown.
	(b) Summary of QfO Benchmarking results for SwissTree test	Dataset	SwissTree Dataset ID
		|TP|	Number of True Positive (TP) as reported in the QfO test results; i.e., pairs derived from speciation event correctly called as an ortholog pair.
		|FN|	Number of False Negative (FN) as reported in the QfO test results; i.e., pairs derived from speciation event failed to be called as an ortholog pair.
		|FN| counting species in scope only	Number of False Negative (FN) as reported in the QfO test results, counting only the pairs from the species included in the ortholog calculation by NCBI Orthologs
		|TN|	Number of True Negative (TN) as reported in the QfO test results; i.e., pairs derived from gene duplication event correctly called as not an ortholog pair.
		|FP|	Number of False Positive (FP) as reported in the QfO test results; i.e., pairs derived from gene duplication event incorrectly called as an ortholog pair; note that NCBI Orthologs did not show any FP calls.
	(c) Raw results for QfO Benchmarking results for SwissTree test	Dataset	SwissTree Dataset ID
		Protein ID 1	Protein ID 1
		Protein ID 2	Protein ID 2
		Correctness	Results reported by the QfO Benchmarking servise, TP:True positive, FP: False positive, TN: True Negative, or FN: False Negative
	(d) Filtering QfO Benchmarking submitted predictions for GO and EC tests	Ortholog method	Orthologs methods evaluated with predictions filtered for the same subset of species pair represented in NCBI Orthologs
		Number of ortholog pairs, submitted	Predicted ortholog pairs submitted for QfO benchmark (2020)
		Number of ortholog pairs, filtered	Ortholog pairs filtered for the same subset of species pairs as in the submitted predictions for NCBI Orthologs
		Number of orthologs with GO annotation	Number of orthologs with GO annotation
		Precision (avr. Schlicker similarity) for GO	Precision (avr. Schlicker similarity) for GO
		Precision for GO std. error	Precision for GO std. error
		Number of orthologs with EC annotation	Number of orthologs with EC annotation
		Precision (avr. Schlicker similarity) for EC	Precision (avr. Schlicker similarity) for EC
		Precision for EC std. error	Precision for EC std. error
Supplementary Data 2	Number of orthologs shared with and distance from the human and fruit fly anchors for vertebrate and arthropod RefSeq genomes shown in Figure 2	Group order	Order of groups as plotted in Figure 2.
		Anchor	Human for vertebrates and fruit fly for arthropods
		Group	Groups as shown in Figure 2.
		Query RefSeq accession	Query RefSeq accession
		Query Taxonomy ID	Query Taxonomy ID
		Query Species name	Query Species name
		Relative distance from the anchor	Distance inferred from the tree branch length in Fig. 3a based on BUSCO protein sequences, scaled to the distance between human and mouse as 1.0.
		Number of direct orthologs shared with the anchor	Number of direct orthologs shared with the anchor
		Number of Query protein-coding genes	Number of Query protein-coding genes, as in the genome annotation associated with the RefSeq accession
		Orthologs / Query protein-coding genes (%)	Orthologs / Query protein-coding genes (%)
Supplementary Data 3	Number of orthologs shared with the anchor and the transitive anchors for vertebrate and arthropod RefSeq genomes shown in Figure 3	Group	Vertebrates or arthropods
		Order	1. Vertebrates compared directly to human; 2. Fishes compared to zebrafish transitive anchor; 3. Arthropods compared directly to fruit fly; 4. Hymenopterans compared to honeybee transitive anchor; 5. Lepidopterans compared to silkworm transitive anchor; 6. Coleopterans compared to red flour beetle transitive anchor
		Query RefSeq accession	Query RefSeq accession
		Query Taxonomy ID	Query Taxonomy ID
		Query Species name	Query Species name
		Anchor tax_id	Anchor tax_id
		Transitive anchor tax_id (when available)	Transitive anchor tax_id (when available)
		#Orthologs (transitively) shared with the anchor	Number of orthologs shared with the anchor, transitively when a transitive anchor was available; the blue bar graph in Fig. 3c
		#Orthologs shared with the transitive anchor only	Number of orthologs shared with the transtive anchor only; the gray bar graph in Fig. 3c
		# All orthologs reported	Number of all othologs either shared with the anchor or the transitive anchor.
Supplementary Data 4	Species level statistics of NCBI Orthologs for Protozoa pathogen RefSeq genomes	Protozoan pathogen taxon/taxa	Protozoan pathogen taxon/taxa for the query group
		Taxonomy rank	Taxonomic rank for the query group
		Anchor	Anchor for ortholog calculation
		MASH distance from the anchor	MASH distance between the query and anchor genomes
		NCBI Taxonomy ID	Query Taxonomy ID
		RefSeq Assembly	Query RefSeq accession
		Organism	Query Organism name
		Strain	Query strain
		Ecotype	Query ecotype
		Isolate	Query isolate
		Assembly size (Mb)	Query genome size in million base pairs (Mb)
		Number of Chromosomes	Query genome chromosome number
		% of anchor proteins with orthologs	% of anchor protein-coding genes that have an ortholog with the query
		Total protein count	Number of protein-coding genes in the query genome
		Orthologs	Number of orthologs shared by the query and the anchor
		Average homologous neighbors	Average homologous neighbor count (N, the microsynteny score) for all orthologs shared by the query and the anchor
Supplementary Data 5	Species level statistics of NCBI Orthologs for Fungi RefSeq genomes	Fungi taxon	Fungi taxon for the query group
		Taxonomy rank	Taxonomic rank for the query group
		Anchor	Anchor for ortholog calculation
		NCBI Taxonomy ID	Query Taxonomy ID
		RefSeq Assembly	Query RefSeq accession
		Organism	Query Organism name
		strain	Query strain
		% of anchor proteins with orthologs	% of anchor protein-coding genes that have an ortholog with the query
		Total protein count	Number of protein-coding genes in the query genome
		Orthologs	Number of orthologs shared by the query and the anchor
		With 0 orthologous neighbors	Number of orthologs with no orthologs neighbors (i.e., no microsynteny support)
		With 1 or more orthologous neighbors	Number of orthologs with 1 or more orthologs neighbors (i.e., microsynteny support)
		Average homologous neighbors	Average homologous neighbor count (N, the microsynteny score) for all orthologs shared by the query and the anchor
		Sub class classification	Sub class classification for the query

## Sheet: Supplmentary Data 1
(a) QfO Benchmarking results for GO, EC, and VGNC tests	Test	Plotted order	Ortholog method	Metric x	Metric y	x value	y value	x std. error	y std. error		(b) Summary of QfO Benchmarking results for SwissTree test	Dataset	|TP|	|FN|	|FN| counting species in scope only	|TN|	|FP|		(c) Raw results for QfO Benchmarking results for SwissTree test	Dataset	Protein ID 1	Protein ID 2	Correctness		(d) Filtering QfO Benchmarking submitted predictions for GO and EC tests	Ortholog method	Number of ortholog pairs, submitted	Number of ortholog pairs, filtered	Number of orthologs with GO annotation	Precision (avr. Schlicker similarity) for GO	Precision for GO std. error	Number of orthologs with EC annotation	Precision (avr. Schlicker similarity) for EC	Precision for EC std. error
	GO	1	NCBI Orthologs	Number of orthologs with GO annotation	Precision (avr. Schlicker similarity)	19596	0.546266	0	0.00304093			NOX	113	320	0	648	0			APP	B7QN64	G3R2X8	FN			NCBI Orthologs	677879	677879	19596	0.546266	0.00304093	9919	0.991213	0.00162035
	GO	2	BBH	Number of orthologs with GO annotation	Precision (avr. Schlicker similarity)	90561	0.489317	0	0.00151705			POP	80	86	15	330	0			APP	B7QN64	F6TDQ9	FN			BBH	5407996	781117	22006	0.544723	0.00288659	13747	0.996859	0.000568568
	GO	3	Domainoid+	Number of orthologs with GO annotation	Precision (avr. Schlicker similarity)	183591	0.463936	0	0.00106704			BAR	61	537	6	780	0			APP	B7QN64	F1P603	FN			Domainoid+	15360625	1474824	23217	0.541583	0.00282669	15144	0.993735	0.000795158
	GO	4	Ensembl Compara	Number of orthologs with GO annotation	Precision (avr. Schlicker similarity)	375206	0.428413	0	0.000717273			TRFE	58	41	23	336	0			APP	B7QN64	H2Q546	FN			Hieranoid 2	10481669	1324805	22747	0.542579	0.00285228	14807	0.994093	0.0007831
	GO	5	Hieranoid 2	Number of orthologs with GO annotation	Precision (avr. Schlicker similarity)	146551	0.468412	0	0.00119258			CITE	54	89	0	208	0			APP	B7QN64	Q5IS80	FN			InParanoid Xenfix	13257140	1301604	22861	0.541979	0.00284526	14825	0.994349	0.000758242
	GO	6	InParanoid Xenfix	Number of orthologs with GO annotation	Precision (avr. Schlicker similarity)	168863	0.465782	0	0.00111517			APP	36	132	6	132	0			APP	B7QN64	C3XR12	FN			MetaPhOrs v.2.5	10600376	1167895	22688	0.541129	0.00287938	14653	0.990332	0.0010664
	GO	7	MetaPhOrs v.2.5	Number of orthologs with GO annotation	Precision (avr. Schlicker similarity)	135553	0.475372	0	0.00124305			PSEN	33	465	5	63	0			APP	B7QN64	F1LRS5	FN			OMA Pairs	8462978	1643880	23248	0.541573	0.0028444	15433	0.991031	0.000959877
	GO	8	OMA GETHOGs	Number of orthologs with GO annotation	Precision (avr. Schlicker similarity)	352212	0.411035	0	0.000692829			BAMBI	29	60	1	2	0			APP	B7QN64	P08592	FN			OrthoFinder MSA v2.5.2	12595582	1206101	23589	0.539249	0.00282549	15626	0.989563	0.00104946
	GO	9	OMA Groups	Number of orthologs with GO annotation	Precision (avr. Schlicker similarity)	64039	0.494598	0	0.0018217			Clusterin	22	41	20	73	0			APP	B7QN64	P15943	FN			OrthoInspector 3	9322972	893537	22865	0.542418	0.00284508	14852	0.994115	0.000771262
	GO	10	OMA Pairs	Number of orthologs with GO annotation	Precision (avr. Schlicker similarity)	113909	0.474923	0	0.00136379			SERC	13	688	2	160	0			APP	B7QN64	F1MIL3	FN			OrthoMCL	15693554	2858842	41788	0.51832	0.00210609	26862	0.955626	0.00167051
	GO	11	OrthoFinder MSA v2.5.2	Number of orthologs with GO annotation	Precision (avr. Schlicker similarity)	154934	0.467621	0	0.00115826			MAPT	12	18	6	48	0			APP	B7QN64	Q10651	FN			PANTHER 16 all	16534123	1384757	23376	0.539682	0.00284298	15026	0.9909	0.000981428
	GO	12	OrthoInspector 3	Number of orthologs with GO annotation	Precision (avr. Schlicker similarity)	152202	0.470665	0	0.0011613			SUMF	8	23	0	35	0			APP	B7QN64	B0V0E5	FN			PANTHER 16 LDO only	4797784	714584	21148	0.545075	0.00293952	12990	0.997154	0.00054664
	GO	13	OrthoMCL	Number of orthologs with GO annotation	Precision (avr. Schlicker similarity)	183578	0.462144	0	0.00105854			VATB	7	304	4	14	0			APP	B7QN64	P12023	FN			phylomedb v5	7676996	993288	21372	0.541849	0.00295118	12868	0.990567	0.00110326
	GO	14	PANTHER 16 all	Number of orthologs with GO annotation	Precision (avr. Schlicker similarity)	208022	0.456753	0	0.000995264			ASTER	6	459	12	0	0			APP	B7QN64	Q03157	FN			RSD	5492505	774785	21413	0.545254	0.00292557	12695	0.997109	0.000558806
	GO	15	PANTHER 16 LDO only	Number of orthologs with GO annotation	Precision (avr. Schlicker similarity)	78794	0.495574	0	0.00164041			HOX	5	115	3	1056	0			APP	B7QN64	Q06335	FN			sonicparanoid-mostsensitive	15056254	1357516	22992	0.542306	0.00284181	14842	0.994374	0.000756304
	GO	16	phylomedb v5	Number of orthologs with GO annotation	Precision (avr. Schlicker similarity)	101291	0.479695	0	0.0014422			CASP	0	50	0	1903	0			APP	B7QN64	H2LQ91	FN
	GO	17	Proteinortho v5.16b	Number of orthologs with GO annotation	Precision (avr. Schlicker similarity)	74898	0.492217	0	0.00168392			GH14	0	8	0	97	0			APP	B7QN64	H2LYH0	FN
	GO	18	Proteinortho v6.3.0 pseudo default	Number of orthologs with GO annotation	Precision (avr. Schlicker similarity)	85310	0.487703	0	0.00156656			RPS	0	63	0	3	0			APP	B7QN64	Q7QCS9	FN
	GO	19	RSD	Number of orthologs with GO annotation	Precision (avr. Schlicker similarity)	84685	0.488909	0	0.00157823											APP	B7QN64	A7RTM2	FN
	GO	20	SonicParanoid2-sens	Number of orthologs with GO annotation	Precision (avr. Schlicker similarity)	214260	0.45293	0	0.000981718											APP	B7QN64	P05067	FN
	GO	21	sonicparanoid-mostsensitive	Number of orthologs with GO annotation	Precision (avr. Schlicker similarity)	180777	0.462844	0	0.00107025											APP	B7QN64	P51693	FN
	GO	Not plotted	sonicparanoid	Number of orthologs with GO annotation	Precision (avr. Schlicker similarity)	169199	0.458458	0	0.0011056											APP	B7QN64	Q06481	FN
	GO	Not plotted	SonicParanoid2	Number of orthologs with GO annotation	Precision (avr. Schlicker similarity)	199165	0.453193	0	0.00101576											APP	B7QN64	E1C440	FN
	GO	Not plotted	SonicParanoid2-fast	Number of orthologs with GO annotation	Precision (avr. Schlicker similarity)	194401	0.453709	0	0.00102752											APP	B7QN64	F1P0A7	FN
	GO	Not plotted	SonicParanoid2-fast-g	Number of orthologs with GO annotation	Precision (avr. Schlicker similarity)	161706	0.464799	0	0.0011288											APP	G3R2X8	H2Q546	TP
	GO	Not plotted	SonicParanoid2-g	Number of orthologs with GO annotation	Precision (avr. Schlicker similarity)	167302	0.463984	0	0.00111073											APP	G3R2X8	P15943	TP
	GO	Not plotted	SonicParanoid2-sens-g	Number of orthologs with GO annotation	Precision (avr. Schlicker similarity)	183158	0.462327	0	0.00106434											APP	G3R2X8	Q06335	TP
	GO	Not plotted	sonicparanoid-fast	Number of orthologs with GO annotation	Precision (avr. Schlicker similarity)	157979	0.45876	0	0.00114478											APP	G3R2X8	Q06481	TP
	GO	Not plotted	sonicparanoid-sens	Number of orthologs with GO annotation	Precision (avr. Schlicker similarity)	179667	0.463577	0	0.00107488											APP	G3R2X8	F1P0A7	TP
	EC	1	NCBI Orthologs	Number of orthologs with EC annotation	Precision (avr. Schlicker similarity)	9919	0.991213	0	0.00162035											APP	G3R2X8	F6TDQ9	TN
	EC	2	BBH	Number of orthologs with EC annotation	Precision (avr. Schlicker similarity)	143283	0.953541	0	0.000762097											APP	G3R2X8	F1P603	TN
	EC	3	Domainoid+	Number of orthologs with EC annotation	Precision (avr. Schlicker similarity)	219860	0.903603	0	0.000870313											APP	G3R2X8	Q5IS80	TN
	EC	4	Ensembl Compara	Number of orthologs with EC annotation	Precision (avr. Schlicker similarity)	295273	0.846869	0	0.000970151											APP	G3R2X8	F1LRS5	TN
	EC	5	Hieranoid 2	Number of orthologs with EC annotation	Precision (avr. Schlicker similarity)	169055	0.944939	0	0.000752486											APP	G3R2X8	P08592	TN
	EC	6	InParanoid Xenfix	Number of orthologs with EC annotation	Precision (avr. Schlicker similarity)	205186	0.909284	0	0.000879573											APP	G3R2X8	F1MIL3	TN
	EC	7	MetaPhOrs v.2.5	Number of orthologs with EC annotation	Precision (avr. Schlicker similarity)	157025	0.939279	0	0.000841383											APP	G3R2X8	B0V0E5	TN
	EC	8	OMA GETHOGs	Number of orthologs with EC annotation	Precision (avr. Schlicker similarity)	294320	0.82106	0	0.000984551											APP	G3R2X8	P12023	TN
	EC	9	OMA Groups	Number of orthologs with EC annotation	Precision (avr. Schlicker similarity)	96646	0.97395	0	0.00069679											APP	G3R2X8	Q03157	TN
	EC	10	OMA Pairs	Number of orthologs with EC annotation	Precision (avr. Schlicker similarity)	149624	0.954807	0	0.000725035											APP	G3R2X8	H2LQ91	TN
	EC	11	OrthoFinder MSA v2.5.2	Number of orthologs with EC annotation	Precision (avr. Schlicker similarity)	177405	0.930634	0	0.000859069											APP	G3R2X8	H2LYH0	TN
	EC	12	OrthoInspector 3	Number of orthologs with EC annotation	Precision (avr. Schlicker similarity)	194615	0.930315	0	0.00079719											APP	G3R2X8	P05067	TN
	EC	13	OrthoMCL	Number of orthologs with EC annotation	Precision (avr. Schlicker similarity)	223967	0.920864	0	0.000813574											APP	G3R2X8	P51693	TN
	EC	14	PANTHER 16 all	Number of orthologs with EC annotation	Precision (avr. Schlicker similarity)	201349	0.923705	0	0.000846919											APP	G3R2X8	E1C440	TN
	EC	15	PANTHER 16 LDO only	Number of orthologs with EC annotation	Precision (avr. Schlicker similarity)	112334	0.962693	0	0.000768528											APP	G3R2X8	C3XR12	FN
	EC	16	phylomedb v5	Number of orthologs with EC annotation	Precision (avr. Schlicker similarity)	121481	0.951283	0	0.000853168											APP	G3R2X8	Q10651	FN
	EC	17	Proteinortho v5.16b	Number of orthologs with EC annotation	Precision (avr. Schlicker similarity)	122579	0.96849	0	0.000660005											APP	G3R2X8	Q7QCS9	FN
	EC	18	Proteinortho v6.3.0 pseudo default	Number of orthologs with EC annotation	Precision (avr. Schlicker similarity)	136906	0.967068	0	0.000637138											APP	G3R2X8	A7RTM2	FN
	EC	19	RSD	Number of orthologs with EC annotation	Precision (avr. Schlicker similarity)	137663	0.948893	0	0.000822733											APP	F6TDQ9	F1LRS5	TP
	EC	20	SonicParanoid2-sens	Number of orthologs with EC annotation	Precision (avr. Schlicker similarity)	252414	0.866426	0	0.000971733											APP	F6TDQ9	F1MIL3	TP
	EC	21	sonicparanoid-mostsensitive	Number of orthologs with EC annotation	Precision (avr. Schlicker similarity)	212599	0.906792	0	0.000886421											APP	F6TDQ9	Q03157	TP
	EC	Not plotted	sonicparanoid	Number of orthologs with EC annotation	Precision (avr. Schlicker similarity)	191303	0.917148	0	0.000864185											APP	F6TDQ9	P51693	TP
	EC	Not plotted	SonicParanoid2	Number of orthologs with EC annotation	Precision (avr. Schlicker similarity)	244788	0.871497	0	0.000966183											APP	F6TDQ9	F1P603	TN
	EC	Not plotted	SonicParanoid2-fast	Number of orthologs with EC annotation	Precision (avr. Schlicker similarity)	238428	0.872634	0	0.000974622											APP	F6TDQ9	H2Q546	TN
	EC	Not plotted	SonicParanoid2-fast-g	Number of orthologs with EC annotation	Precision (avr. Schlicker similarity)	198603	0.919675	0	0.00084111											APP	F6TDQ9	Q5IS80	TN
	EC	Not plotted	SonicParanoid2-g	Number of orthologs with EC annotation	Precision (avr. Schlicker similarity)	208462	0.915985	0	0.000843265											APP	F6TDQ9	P08592	TN
	EC	Not plotted	SonicParanoid2-sens-g	Number of orthologs with EC annotation	Precision (avr. Schlicker similarity)	216557	0.907101	0	0.000877958											APP	F6TDQ9	P15943	TN
	EC	Not plotted	sonicparanoid-fast	Number of orthologs with EC annotation	Precision (avr. Schlicker similarity)	174588	0.916897	0	0.000893469											APP	F6TDQ9	B0V0E5	TN
	EC	Not plotted	sonicparanoid-sens	Number of orthologs with EC annotation	Precision (avr. Schlicker similarity)	207515	0.90998	0	0.000877235											APP	F6TDQ9	P12023	TN
	VGNC	1	NCBI Orthologs	True Positive Rate (TPR) = |TP|/(|TP| + |FN|)	Positive Predictive Value (PPV) = |TP|/(|TP| + |FP|)	0.907913	0.999954	0.00366327	9.01917e-05											APP	F6TDQ9	Q06335	TN
	VGNC	2	BBH	True Positive Rate (TPR) = |TP|/(|TP| + |FN|)	Positive Predictive Value (PPV) = |TP|/(|TP| + |FP|)	0.971965	0.99957	0.00209135	0.000266263											APP	F6TDQ9	H2LYH0	TN
	VGNC	3	Domainoid+	True Positive Rate (TPR) = |TP|/(|TP| + |FN|)	Positive Predictive Value (PPV) = |TP|/(|TP| + |FP|)	0.979611	0.994781	0.00179051	0.00091988											APP	F6TDQ9	P05067	TN
	VGNC	4	Ensembl Compara	True Positive Rate (TPR) = |TP|/(|TP| + |FN|)	Positive Predictive Value (PPV) = |TP|/(|TP| + |FP|)	0.915392	0.988718	0.00352579	0.00139063											APP	F6TDQ9	Q06481	TN
	VGNC	5	Hieranoid 2	True Positive Rate (TPR) = |TP|/(|TP| + |FN|)	Positive Predictive Value (PPV) = |TP|/(|TP| + |FP|)	0.954834	0.997251	0.00263098	0.000677938											APP	F6TDQ9	E1C440	TN
	VGNC	6	InParanoid Xenfix	True Positive Rate (TPR) = |TP|/(|TP| + |FN|)	Positive Predictive Value (PPV) = |TP|/(|TP| + |FP|)	0.957299	0.997692	0.00256147	0.00062062											APP	F6TDQ9	F1P0A7	TN
	VGNC	7	MetaPhOrs v.2.5	True Positive Rate (TPR) = |TP|/(|TP| + |FN|)	Positive Predictive Value (PPV) = |TP|/(|TP| + |FP|)	0.966867	0.994969	0.00226757	0.000909246											APP	F6TDQ9	C3XR12	FN
	VGNC	8	OMA GETHOGs	True Positive Rate (TPR) = |TP|/(|TP| + |FN|)	Positive Predictive Value (PPV) = |TP|/(|TP| + |FP|)	0.9484	0.97312	0.00280266	0.00207555											APP	F6TDQ9	Q10651	FN
	VGNC	9	OMA Groups	True Positive Rate (TPR) = |TP|/(|TP| + |FN|)	Positive Predictive Value (PPV) = |TP|/(|TP| + |FP|)	0.914097	0.998312	0.00355016	0.000543561											APP	F6TDQ9	H2LQ91	FN
	VGNC	10	OMA Pairs	True Positive Rate (TPR) = |TP|/(|TP| + |FN|)	Positive Predictive Value (PPV) = |TP|/(|TP| + |FP|)	0.94982	0.975498	0.00276588	0.00198498											APP	F6TDQ9	Q7QCS9	FN
	VGNC	11	OrthoFinder MSA v2.5.2	True Positive Rate (TPR) = |TP|/(|TP| + |FN|)	Positive Predictive Value (PPV) = |TP|/(|TP| + |FP|)	0.980363	0.994827	0.00175786	0.000915494											APP	F6TDQ9	A7RTM2	FN
	VGNC	12	OrthoInspector 3	True Positive Rate (TPR) = |TP|/(|TP| + |FN|)	Positive Predictive Value (PPV) = |TP|/(|TP| + |FP|)	0.971589	0.995889	0.00210492	0.000820749											APP	F1P603	P08592	TP
	VGNC	13	OrthoMCL	True Positive Rate (TPR) = |TP|/(|TP| + |FN|)	Positive Predictive Value (PPV) = |TP|/(|TP| + |FP|)	0.982786	0.475077	0.00164785	0.00439876											APP	F1P603	P12023	TP
	VGNC	14	PANTHER 16 all	True Positive Rate (TPR) = |TP|/(|TP| + |FN|)	Positive Predictive Value (PPV) = |TP|/(|TP| + |FP|)	0.935155	0.992946	0.00311981	0.00109256											APP	F1P603	P05067	TP
	VGNC	15	PANTHER 16 LDO only	True Positive Rate (TPR) = |TP|/(|TP| + |FN|)	Positive Predictive Value (PPV) = |TP|/(|TP| + |FP|)	0.921827	0.998687	0.00340097	0.000477458											APP	F1P603	E1C440	TP
	VGNC	16	phylomedb v5	True Positive Rate (TPR) = |TP|/(|TP| + |FN|)	Positive Predictive Value (PPV) = |TP|/(|TP| + |FP|)	0.946185	0.996173	0.00285882	0.00080265											APP	F1P603	H2Q546	TN
	VGNC	17	Proteinortho v5.16b	True Positive Rate (TPR) = |TP|/(|TP| + |FN|)	Positive Predictive Value (PPV) = |TP|/(|TP| + |FP|)	0.911716	0.982618	0.00359435	0.00171891											APP	F1P603	F1LRS5	TN
	VGNC	18	Proteinortho v6.3.0 pseudo default	True Positive Rate (TPR) = |TP|/(|TP| + |FN|)	Positive Predictive Value (PPV) = |TP|/(|TP| + |FP|)	0.930183	0.980619	0.00322859	0.00179329											APP	F1P603	P15943	TN
	VGNC	19	RSD	True Positive Rate (TPR) = |TP|/(|TP| + |FN|)	Positive Predictive Value (PPV) = |TP|/(|TP| + |FP|)	0.960475	0.998306	0.00246848	0.000531108											APP	F1P603	F1MIL3	TN
	VGNC	20	SonicParanoid2-sens	True Positive Rate (TPR) = |TP|/(|TP| + |FN|)	Positive Predictive Value (PPV) = |TP|/(|TP| + |FP|)	0.974346	0.994584	0.002003	0.000939488											APP	F1P603	Q03157	TN
	VGNC	21	sonicparanoid-mostsensitive	True Positive Rate (TPR) = |TP|/(|TP| + |FN|)	Positive Predictive Value (PPV) = |TP|/(|TP| + |FP|)	0.971923	0.996359	0.00209287	0.000772578											APP	F1P603	Q06335	TN
	VGNC	Not plotted	sonicparanoid	True Positive Rate (TPR) = |TP|/(|TP| + |FN|)	Positive Predictive Value (PPV) = |TP|/(|TP| + |FP|)	0.971923	0.996359	0.00209287	0.000772578											APP	F1P603	H2LQ91	TN
	VGNC	Not plotted	SonicParanoid2	True Positive Rate (TPR) = |TP|/(|TP| + |FN|)	Positive Predictive Value (PPV) = |TP|/(|TP| + |FP|)	0.971547	0.994823	0.00210643	0.000920002											APP	F1P603	P51693	TN
	VGNC	Not plotted	SonicParanoid2-fast	True Positive Rate (TPR) = |TP|/(|TP| + |FN|)	Positive Predictive Value (PPV) = |TP|/(|TP| + |FP|)	0.971505	0.994823	0.00210793	0.000920041											APP	F1P603	Q06481	TN
	VGNC	Not plotted	SonicParanoid2-fast-g	True Positive Rate (TPR) = |TP|/(|TP| + |FN|)	Positive Predictive Value (PPV) = |TP|/(|TP| + |FP|)	0.968831	0.996562	0.00220158	0.000752132											APP	F1P603	F1P0A7	TN
	VGNC	Not plotted	SonicParanoid2-g	True Positive Rate (TPR) = |TP|/(|TP| + |FN|)	Positive Predictive Value (PPV) = |TP|/(|TP| + |FP|)	0.96904	0.996563	0.00219442	0.000751971											APP	F1P603	Q5IS80	FN
	VGNC	Not plotted	SonicParanoid2-sens-g	True Positive Rate (TPR) = |TP|/(|TP| + |FN|)	Positive Predictive Value (PPV) = |TP|/(|TP| + |FP|)	0.972006	0.99636	0.00208984	0.000772512											APP	F1P603	C3XR12	FN
	VGNC	Not plotted	sonicparanoid-fast	True Positive Rate (TPR) = |TP|/(|TP| + |FN|)	Positive Predictive Value (PPV) = |TP|/(|TP| + |FP|)	0.971589	0.996358	0.00210492	0.000772843											APP	F1P603	Q10651	FN
	VGNC	Not plotted	sonicparanoid-sens	True Positive Rate (TPR) = |TP|/(|TP| + |FN|)	Positive Predictive Value (PPV) = |TP|/(|TP| + |FP|)	0.971923	0.996359	0.00209287	0.000772578											APP	F1P603	B0V0E5	FN
																				APP	F1P603	H2LYH0	FN
																				APP	F1P603	Q7QCS9	FN
																				APP	F1P603	A7RTM2	FN
																				APP	H2Q546	P15943	TP
																				APP	H2Q546	Q06335	TP
																				APP	H2Q546	Q06481	TP
																				APP	H2Q546	F1P0A7	TP
																				APP	H2Q546	Q5IS80	TN
																				APP	H2Q546	F1LRS5	TN
																				APP	H2Q546	P08592	TN
																				APP	H2Q546	F1MIL3	TN
																				APP	H2Q546	B0V0E5	TN
																				APP	H2Q546	P12023	TN
																				APP	H2Q546	Q03157	TN
																				APP	H2Q546	H2LQ91	TN
																				APP	H2Q546	H2LYH0	TN
																				APP	H2Q546	P05067	TN
																				APP	H2Q546	P51693	TN
																				APP	H2Q546	E1C440	TN
																				APP	H2Q546	C3XR12	FN
																				APP	H2Q546	Q10651	FN
																				APP	H2Q546	Q7QCS9	FN
																				APP	H2Q546	A7RTM2	FN
																				APP	Q5IS80	F1LRS5	TN
																				APP	Q5IS80	P15943	TN
																				APP	Q5IS80	F1MIL3	TN
																				APP	Q5IS80	Q03157	TN
																				APP	Q5IS80	Q06335	TN
																				APP	Q5IS80	H2LQ91	TN
																				APP	Q5IS80	P51693	TN
																				APP	Q5IS80	Q06481	TN
																				APP	Q5IS80	F1P0A7	TN
																				APP	Q5IS80	C3XR12	FN
																				APP	Q5IS80	P08592	FN
																				APP	Q5IS80	Q10651	FN
																				APP	Q5IS80	B0V0E5	FN
																				APP	Q5IS80	P12023	FN
																				APP	Q5IS80	H2LYH0	FN
																				APP	Q5IS80	Q7QCS9	FN
																				APP	Q5IS80	A7RTM2	FN
																				APP	Q5IS80	P05067	FN
																				APP	Q5IS80	E1C440	FN
																				APP	C3XR12	F1LRS5	FN
																				APP	C3XR12	P08592	FN
																				APP	C3XR12	P15943	FN
																				APP	C3XR12	F1MIL3	FN
																				APP	C3XR12	Q10651	FN
																				APP	C3XR12	B0V0E5	FN
																				APP	C3XR12	P12023	FN
																				APP	C3XR12	Q03157	FN
																				APP	C3XR12	Q06335	FN
																				APP	C3XR12	H2LQ91	FN
																				APP	C3XR12	H2LYH0	FN
																				APP	C3XR12	Q7QCS9	FN
																				APP	C3XR12	A7RTM2	FN
																				APP	C3XR12	P05067	FN
																				APP	C3XR12	P51693	FN
																				APP	C3XR12	Q06481	FN
																				APP	C3XR12	E1C440	FN
																				APP	C3XR12	F1P0A7	FN
																				APP	F1LRS5	F1MIL3	TP
																				APP	F1LRS5	Q03157	TP
																				APP	F1LRS5	P51693	TP
																				APP	F1LRS5	P08592	TN
																				APP	F1LRS5	P15943	TN
																				APP	F1LRS5	B0V0E5	TN
																				APP	F1LRS5	P12023	TN
																				APP	F1LRS5	Q06335	TN
																				APP	F1LRS5	H2LYH0	TN
																				APP	F1LRS5	P05067	TN
																				APP	F1LRS5	Q06481	TN
																				APP	F1LRS5	E1C440	TN
																				APP	F1LRS5	F1P0A7	TN
																				APP	F1LRS5	Q10651	FN
																				APP	F1LRS5	H2LQ91	FN
																				APP	F1LRS5	Q7QCS9	FN
																				APP	F1LRS5	A7RTM2	FN
																				APP	P08592	P12023	TP
																				APP	P08592	P05067	TP
																				APP	P08592	E1C440	TP
																				APP	P08592	P15943	TN
																				APP	P08592	F1MIL3	TN
																				APP	P08592	Q03157	TN
																				APP	P08592	Q06335	TN
																				APP	P08592	H2LQ91	TN
																				APP	P08592	P51693	TN
																				APP	P08592	Q06481	TN
																				APP	P08592	F1P0A7	TN
																				APP	P08592	Q10651	FN
																				APP	P08592	B0V0E5	FN
																				APP	P08592	H2LYH0	FN
																				APP	P08592	Q7QCS9	FN
																				APP	P08592	A7RTM2	FN
																				APP	P15943	Q06335	TP
																				APP	P15943	Q06481	TP
																				APP	P15943	F1P0A7	TP
																				APP	P15943	F1MIL3	TN
																				APP	P15943	B0V0E5	TN
																				APP	P15943	P12023	TN
																				APP	P15943	Q03157	TN
																				APP	P15943	H2LQ91	TN
																				APP	P15943	H2LYH0	TN
																				APP	P15943	P05067	TN
																				APP	P15943	P51693	TN
																				APP	P15943	E1C440	TN
																				APP	P15943	Q10651	FN
																				APP	P15943	Q7QCS9	FN
																				APP	P15943	A7RTM2	FN
																				APP	F1MIL3	Q03157	TP
																				APP	F1MIL3	P51693	TP
																				APP	F1MIL3	B0V0E5	TN
																				APP	F1MIL3	P12023	TN
																				APP	F1MIL3	Q06335	TN
																				APP	F1MIL3	H2LYH0	TN
																				APP	F1MIL3	P05067	TN
																				APP	F1MIL3	Q06481	TN
																				APP	F1MIL3	E1C440	TN
																				APP	F1MIL3	F1P0A7	TN
																				APP	F1MIL3	Q10651	FN
																				APP	F1MIL3	H2LQ91	FN
																				APP	F1MIL3	Q7QCS9	FN
																				APP	F1MIL3	A7RTM2	FN
																				APP	Q10651	B0V0E5	FN
																				APP	Q10651	P12023	FN
																				APP	Q10651	Q03157	FN
																				APP	Q10651	Q06335	FN
																				APP	Q10651	H2LQ91	FN
																				APP	Q10651	H2LYH0	FN
																				APP	Q10651	Q7QCS9	FN
																				APP	Q10651	A7RTM2	FN
																				APP	Q10651	P05067	FN
																				APP	Q10651	P51693	FN
																				APP	Q10651	Q06481	FN
																				APP	Q10651	E1C440	FN
																				APP	Q10651	F1P0A7	FN
																				APP	B0V0E5	H2LYH0	TP
																				APP	B0V0E5	Q03157	TN
																				APP	B0V0E5	Q06335	TN
																				APP	B0V0E5	H2LQ91	TN
																				APP	B0V0E5	P51693	TN
																				APP	B0V0E5	Q06481	TN
																				APP	B0V0E5	F1P0A7	TN
																				APP	B0V0E5	P12023	FN
																				APP	B0V0E5	Q7QCS9	FN
																				APP	B0V0E5	A7RTM2	FN
																				APP	B0V0E5	P05067	FN
																				APP	B0V0E5	E1C440	FN
																				APP	P12023	P05067	TP
																				APP	P12023	E1C440	TP
																				APP	P12023	Q03157	TN
																				APP	P12023	Q06335	TN
																				APP	P12023	H2LQ91	TN
																				APP	P12023	P51693	TN
																				APP	P12023	Q06481	TN
																				APP	P12023	F1P0A7	TN
																				APP	P12023	H2LYH0	FN
																				APP	P12023	Q7QCS9	FN
																				APP	P12023	A7RTM2	FN
																				APP	Q03157	P51693	TP
																				APP	Q03157	Q06335	TN
																				APP	Q03157	H2LYH0	TN
																				APP	Q03157	P05067	TN
																				APP	Q03157	Q06481	TN
																				APP	Q03157	E1C440	TN
																				APP	Q03157	F1P0A7	TN
																				APP	Q03157	H2LQ91	FN
																				APP	Q03157	Q7QCS9	FN
																				APP	Q03157	A7RTM2	FN
																				APP	Q06335	Q06481	TP
																				APP	Q06335	F1P0A7	TP
																				APP	Q06335	H2LQ91	TN
																				APP	Q06335	H2LYH0	TN
																				APP	Q06335	P05067	TN
																				APP	Q06335	P51693	TN
																				APP	Q06335	E1C440	TN
																				APP	Q06335	Q7QCS9	FN
																				APP	Q06335	A7RTM2	FN
																				APP	H2LQ91	H2LYH0	TN
																				APP	H2LQ91	P05067	TN
																				APP	H2LQ91	Q06481	TN
																				APP	H2LQ91	E1C440	TN
																				APP	H2LQ91	F1P0A7	TN
																				APP	H2LQ91	Q7QCS9	FN
																				APP	H2LQ91	A7RTM2	FN
																				APP	H2LQ91	P51693	FN
																				APP	H2LYH0	P51693	TN
																				APP	H2LYH0	Q06481	TN
																				APP	H2LYH0	F1P0A7	TN
																				APP	H2LYH0	Q7QCS9	FN
																				APP	H2LYH0	A7RTM2	FN
																				APP	H2LYH0	P05067	FN
																				APP	H2LYH0	E1C440	FN
																				APP	Q7QCS9	A7RTM2	FN
																				APP	Q7QCS9	P05067	FN
																				APP	Q7QCS9	P51693	FN
																				APP	Q7QCS9	Q06481	FN
																				APP	Q7QCS9	E1C440	FN
																				APP	Q7QCS9	F1P0A7	FN
																				APP	A7RTM2	P05067	FN
																				APP	A7RTM2	P51693	FN
																				APP	A7RTM2	Q06481	FN
																				APP	A7RTM2	E1C440	FN
																				APP	A7RTM2	F1P0A7	FN
																				APP	P05067	E1C440	TP
																				APP	P05067	P51693	TN
																				APP	P05067	Q06481	TN
																				APP	P05067	F1P0A7	TN
																				APP	P51693	Q06481	TN
																				APP	P51693	E1C440	TN
																				APP	P51693	F1P0A7	TN
																				APP	Q06481	F1P0A7	TP
																				APP	Q06481	E1C440	TN
																				APP	E1C440	F1P0A7	TN
																				ASTER	H3GWW4	B7P4G5	FN
																				ASTER	H3GWW4	G3RC27	FN
																				ASTER	H3GWW4	F1PKC8	FN
																				ASTER	H3GWW4	Q0V6H7	FN
																				ASTER	H3GWW4	Q10CL8	FN
																				ASTER	H3GWW4	A8IJC4	FN
																				ASTER	H3GWW4	Q5KPK8	FN
																				ASTER	H3GWW4	H2QFG1	FN
																				ASTER	H3GWW4	C3ZJ28	FN
																				ASTER	H3GWW4	E3JVR2	FN
																				ASTER	H3GWW4	Q86H65	FN
																				ASTER	H3GWW4	A9TN27	FN
																				ASTER	H3GWW4	F4NWI3	FN
																				ASTER	H3GWW4	Q9SD88	FN
																				ASTER	H3GWW4	Q2M2T6	FN
																				ASTER	H3GWW4	A4D9G4	FN
																				ASTER	H3GWW4	Q09993	FN
																				ASTER	H3GWW4	Q6PC46	FN
																				ASTER	H3GWW4	F6UJ88	FN
																				ASTER	H3GWW4	Q6ZWX0	FN
																				ASTER	H3GWW4	Q7SGX6	FN
																				ASTER	H3GWW4	Q7QIP7	FN
																				ASTER	H3GWW4	A0BRT2	FN
																				ASTER	H3GWW4	Q9VRJ8	FN
																				ASTER	H3GWW4	Q6CDT4	FN
																				ASTER	H3GWW4	A7RTY3	FN
																				ASTER	H3GWW4	Q12160	FN
																				ASTER	H3GWW4	Q9Y284	FN
																				ASTER	H3GWW4	Q09714	FN
																				ASTER	H3GWW4	A7EFA2	FN
																				ASTER	B7P4G5	Q7QIP7	TP
																				ASTER	B7P4G5	Q9VRJ8	TP
																				ASTER	B7P4G5	G3RC27	FN
																				ASTER	B7P4G5	F1PKC8	FN
																				ASTER	B7P4G5	Q0V6H7	FN
																				ASTER	B7P4G5	Q10CL8	FN
																				ASTER	B7P4G5	A8IJC4	FN
																				ASTER	B7P4G5	Q5KPK8	FN
																				ASTER	B7P4G5	H2QFG1	FN
																				ASTER	B7P4G5	C3ZJ28	FN
																				ASTER	B7P4G5	E3JVR2	FN
																				ASTER	B7P4G5	Q86H65	FN
																				ASTER	B7P4G5	A9TN27	FN
																				ASTER	B7P4G5	F4NWI3	FN
																				ASTER	B7P4G5	Q9SD88	FN
																				ASTER	B7P4G5	Q2M2T6	FN
																				ASTER	B7P4G5	A4D9G4	FN
																				ASTER	B7P4G5	Q09993	FN
																				ASTER	B7P4G5	Q6PC46	FN
																				ASTER	B7P4G5	F6UJ88	FN
																				ASTER	B7P4G5	Q6ZWX0	FN
																				ASTER	B7P4G5	Q7SGX6	FN
																				ASTER	B7P4G5	A0BRT2	FN
																				ASTER	B7P4G5	Q6CDT4	FN
																				ASTER	B7P4G5	A7RTY3	FN
																				ASTER	B7P4G5	Q12160	FN
																				ASTER	B7P4G5	Q9Y284	FN
																				ASTER	B7P4G5	Q09714	FN
																				ASTER	B7P4G5	A7EFA2	FN
																				ASTER	G3RC27	F1PKC8	FN
																				ASTER	G3RC27	Q0V6H7	FN
																				ASTER	G3RC27	Q10CL8	FN
																				ASTER	G3RC27	A8IJC4	FN
																				ASTER	G3RC27	Q5KPK8	FN
																				ASTER	G3RC27	H2QFG1	FN
																				ASTER	G3RC27	C3ZJ28	FN
																				ASTER	G3RC27	E3JVR2	FN
																				ASTER	G3RC27	Q86H65	FN
																				ASTER	G3RC27	A9TN27	FN
																				ASTER	G3RC27	F4NWI3	FN
																				ASTER	G3RC27	Q9SD88	FN
																				ASTER	G3RC27	Q2M2T6	FN
																				ASTER	G3RC27	A4D9G4	FN
																				ASTER	G3RC27	Q09993	FN
																				ASTER	G3RC27	Q6PC46	FN
																				ASTER	G3RC27	F6UJ88	FN
																				ASTER	G3RC27	Q6ZWX0	FN
																				ASTER	G3RC27	Q7SGX6	FN
																				ASTER	G3RC27	Q7QIP7	FN
																				ASTER	G3RC27	A0BRT2	FN
																				ASTER	G3RC27	Q9VRJ8	FN
																				ASTER	G3RC27	Q6CDT4	FN
																				ASTER	G3RC27	A7RTY3	FN
																				ASTER	G3RC27	Q12160	FN
																				ASTER	G3RC27	Q9Y284	FN
																				ASTER	G3RC27	Q09714	FN
																				ASTER	G3RC27	A7EFA2	FN
																				ASTER	F1PKC8	Q0V6H7	FN
																				ASTER	F1PKC8	Q10CL8	FN
																				ASTER	F1PKC8	A8IJC4	FN
																				ASTER	F1PKC8	Q5KPK8	FN
																				ASTER	F1PKC8	H2QFG1	FN
																				ASTER	F1PKC8	C3ZJ28	FN
																				ASTER	F1PKC8	E3JVR2	FN
																				ASTER	F1PKC8	Q86H65	FN
																				ASTER	F1PKC8	A9TN27	FN
																				ASTER	F1PKC8	F4NWI3	FN
																				ASTER	F1PKC8	Q9SD88	FN
																				ASTER	F1PKC8	Q2M2T6	FN
																				ASTER	F1PKC8	A4D9G4	FN
																				ASTER	F1PKC8	Q09993	FN
																				ASTER	F1PKC8	Q6PC46	FN
																				ASTER	F1PKC8	F6UJ88	FN
																				ASTER	F1PKC8	Q6ZWX0	FN
																				ASTER	F1PKC8	Q7SGX6	FN
																				ASTER	F1PKC8	Q7QIP7	FN
																				ASTER	F1PKC8	A0BRT2	FN
																				ASTER	F1PKC8	Q9VRJ8	FN
																				ASTER	F1PKC8	Q6CDT4	FN
																				ASTER	F1PKC8	A7RTY3	FN
																				ASTER	F1PKC8	Q12160	FN
																				ASTER	F1PKC8	Q9Y284	FN
																				ASTER	F1PKC8	Q09714	FN
																				ASTER	F1PKC8	A7EFA2	FN
																				ASTER	Q0V6H7	Q10CL8	FN
																				ASTER	Q0V6H7	A8IJC4	FN
																				ASTER	Q0V6H7	Q5KPK8	FN
																				ASTER	Q0V6H7	H2QFG1	FN
																				ASTER	Q0V6H7	C3ZJ28	FN
																				ASTER	Q0V6H7	E3JVR2	FN
																				ASTER	Q0V6H7	Q86H65	FN
																				ASTER	Q0V6H7	A9TN27	FN
																				ASTER	Q0V6H7	F4NWI3	FN
																				ASTER	Q0V6H7	Q9SD88	FN
																				ASTER	Q0V6H7	Q2M2T6	FN
																				ASTER	Q0V6H7	A4D9G4	FN
																				ASTER	Q0V6H7	Q09993	FN
																				ASTER	Q0V6H7	Q6PC46	FN
																				ASTER	Q0V6H7	F6UJ88	FN
																				ASTER	Q0V6H7	Q6ZWX0	FN
																				ASTER	Q0V6H7	Q7SGX6	FN
																				ASTER	Q0V6H7	Q7QIP7	FN
																				ASTER	Q0V6H7	A0BRT2	FN
																				ASTER	Q0V6H7	Q9VRJ8	FN
																				ASTER	Q0V6H7	Q6CDT4	FN
																				ASTER	Q0V6H7	A7RTY3	FN
																				ASTER	Q0V6H7	Q12160	FN
																				ASTER	Q0V6H7	Q9Y284	FN
																				ASTER	Q0V6H7	Q09714	FN
																				ASTER	Q0V6H7	A7EFA2	FN
																				ASTER	Q10CL8	A8IJC4	FN
																				ASTER	Q10CL8	Q5KPK8	FN
																				ASTER	Q10CL8	H2QFG1	FN
																				ASTER	Q10CL8	C3ZJ28	FN
																				ASTER	Q10CL8	E3JVR2	FN
																				ASTER	Q10CL8	Q86H65	FN
																				ASTER	Q10CL8	A9TN27	FN
																				ASTER	Q10CL8	F4NWI3	FN
																				ASTER	Q10CL8	Q9SD88	FN
																				ASTER	Q10CL8	Q2M2T6	FN
																				ASTER	Q10CL8	A4D9G4	FN
																				ASTER	Q10CL8	Q09993	FN
																				ASTER	Q10CL8	Q6PC46	FN
																				ASTER	Q10CL8	F6UJ88	FN
																				ASTER	Q10CL8	Q6ZWX0	FN
																				ASTER	Q10CL8	Q7SGX6	FN
																				ASTER	Q10CL8	Q7QIP7	FN
																				ASTER	Q10CL8	A0BRT2	FN
																				ASTER	Q10CL8	Q9VRJ8	FN
																				ASTER	Q10CL8	Q6CDT4	FN
																				ASTER	Q10CL8	A7RTY3	FN
																				ASTER	Q10CL8	Q12160	FN
																				ASTER	Q10CL8	Q9Y284	FN
																				ASTER	Q10CL8	Q09714	FN
																				ASTER	Q10CL8	A7EFA2	FN
																				ASTER	A8IJC4	Q5KPK8	FN
																				ASTER	A8IJC4	H2QFG1	FN
																				ASTER	A8IJC4	C3ZJ28	FN
																				ASTER	A8IJC4	E3JVR2	FN
																				ASTER	A8IJC4	Q86H65	FN
																				ASTER	A8IJC4	A9TN27	FN
																				ASTER	A8IJC4	F4NWI3	FN
																				ASTER	A8IJC4	Q9SD88	FN
																				ASTER	A8IJC4	Q2M2T6	FN
																				ASTER	A8IJC4	A4D9G4	FN
																				ASTER	A8IJC4	Q09993	FN
																				ASTER	A8IJC4	Q6PC46	FN
																				ASTER	A8IJC4	F6UJ88	FN
																				ASTER	A8IJC4	Q6ZWX0	FN
																				ASTER	A8IJC4	Q7SGX6	FN
																				ASTER	A8IJC4	Q7QIP7	FN
																				ASTER	A8IJC4	A0BRT2	FN
																				ASTER	A8IJC4	Q9VRJ8	FN
																				ASTER	A8IJC4	Q6CDT4	FN
																				ASTER	A8IJC4	A7RTY3	FN
																				ASTER	A8IJC4	Q12160	FN
																				ASTER	A8IJC4	Q9Y284	FN
																				ASTER	A8IJC4	Q09714	FN
																				ASTER	A8IJC4	A7EFA2	FN
																				ASTER	Q5KPK8	H2QFG1	FN
																				ASTER	Q5KPK8	C3ZJ28	FN
																				ASTER	Q5KPK8	E3JVR2	FN
																				ASTER	Q5KPK8	Q86H65	FN
																				ASTER	Q5KPK8	A9TN27	FN
																				ASTER	Q5KPK8	F4NWI3	FN
																				ASTER	Q5KPK8	Q9SD88	FN
																				ASTER	Q5KPK8	Q2M2T6	FN
																				ASTER	Q5KPK8	A4D9G4	FN
																				ASTER	Q5KPK8	Q09993	FN
																				ASTER	Q5KPK8	Q6PC46	FN
																				ASTER	Q5KPK8	F6UJ88	FN
																				ASTER	Q5KPK8	Q6ZWX0	FN
																				ASTER	Q5KPK8	Q7SGX6	FN
																				ASTER	Q5KPK8	Q7QIP7	FN
																				ASTER	Q5KPK8	A0BRT2	FN
																				ASTER	Q5KPK8	Q9VRJ8	FN
																				ASTER	Q5KPK8	Q6CDT4	FN
																				ASTER	Q5KPK8	A7RTY3	FN
																				ASTER	Q5KPK8	Q12160	FN
																				ASTER	Q5KPK8	Q9Y284	FN
																				ASTER	Q5KPK8	Q09714	FN
																				ASTER	Q5KPK8	A7EFA2	FN
																				ASTER	H2QFG1	Q6ZWX0	TP
																				ASTER	H2QFG1	Q9Y284	TP
																				ASTER	H2QFG1	C3ZJ28	FN
																				ASTER	H2QFG1	E3JVR2	FN
																				ASTER	H2QFG1	Q86H65	FN
																				ASTER	H2QFG1	A9TN27	FN
																				ASTER	H2QFG1	F4NWI3	FN
																				ASTER	H2QFG1	Q9SD88	FN
																				ASTER	H2QFG1	Q2M2T6	FN
																				ASTER	H2QFG1	A4D9G4	FN
																				ASTER	H2QFG1	Q09993	FN
																				ASTER	H2QFG1	Q6PC46	FN
																				ASTER	H2QFG1	F6UJ88	FN
																				ASTER	H2QFG1	Q7SGX6	FN
																				ASTER	H2QFG1	Q7QIP7	FN
																				ASTER	H2QFG1	A0BRT2	FN
																				ASTER	H2QFG1	Q9VRJ8	FN
																				ASTER	H2QFG1	Q6CDT4	FN
																				ASTER	H2QFG1	A7RTY3	FN
																				ASTER	H2QFG1	Q12160	FN
																				ASTER	H2QFG1	Q09714	FN
																				ASTER	H2QFG1	A7EFA2	FN
																				ASTER	C3ZJ28	E3JVR2	FN
																				ASTER	C3ZJ28	Q86H65	FN
																				ASTER	C3ZJ28	A9TN27	FN
																				ASTER	C3ZJ28	F4NWI3	FN
																				ASTER	C3ZJ28	Q9SD88	FN
																				ASTER	C3ZJ28	Q2M2T6	FN
																				ASTER	C3ZJ28	A4D9G4	FN
																				ASTER	C3ZJ28	Q09993	FN
																				ASTER	C3ZJ28	Q6PC46	FN
																				ASTER	C3ZJ28	F6UJ88	FN
																				ASTER	C3ZJ28	Q6ZWX0	FN
																				ASTER	C3ZJ28	Q7SGX6	FN
																				ASTER	C3ZJ28	Q7QIP7	FN
																				ASTER	C3ZJ28	A0BRT2	FN
																				ASTER	C3ZJ28	Q9VRJ8	FN
																				ASTER	C3ZJ28	Q6CDT4	FN
																				ASTER	C3ZJ28	A7RTY3	FN
																				ASTER	C3ZJ28	Q12160	FN
																				ASTER	C3ZJ28	Q9Y284	FN
																				ASTER	C3ZJ28	Q09714	FN
																				ASTER	C3ZJ28	A7EFA2	FN
																				ASTER	E3JVR2	Q86H65	FN
																				ASTER	E3JVR2	A9TN27	FN
																				ASTER	E3JVR2	F4NWI3	FN
																				ASTER	E3JVR2	Q9SD88	FN
																				ASTER	E3JVR2	Q2M2T6	FN
																				ASTER	E3JVR2	A4D9G4	FN
																				ASTER	E3JVR2	Q09993	FN
																				ASTER	E3JVR2	Q6PC46	FN
																				ASTER	E3JVR2	F6UJ88	FN
																				ASTER	E3JVR2	Q6ZWX0	FN
																				ASTER	E3JVR2	Q7SGX6	FN
																				ASTER	E3JVR2	Q7QIP7	FN
																				ASTER	E3JVR2	A0BRT2	FN
																				ASTER	E3JVR2	Q9VRJ8	FN
																				ASTER	E3JVR2	Q6CDT4	FN
																				ASTER	E3JVR2	A7RTY3	FN
																				ASTER	E3JVR2	Q12160	FN
																				ASTER	E3JVR2	Q9Y284	FN
																				ASTER	E3JVR2	Q09714	FN
																				ASTER	E3JVR2	A7EFA2	FN
																				ASTER	Q86H65	A9TN27	FN
																				ASTER	Q86H65	F4NWI3	FN
																				ASTER	Q86H65	Q9SD88	FN
																				ASTER	Q86H65	Q2M2T6	FN
																				ASTER	Q86H65	A4D9G4	FN
																				ASTER	Q86H65	Q09993	FN
																				ASTER	Q86H65	Q6PC46	FN
																				ASTER	Q86H65	F6UJ88	FN
																				ASTER	Q86H65	Q6ZWX0	FN
																				ASTER	Q86H65	Q7SGX6	FN
																				ASTER	Q86H65	Q7QIP7	FN
																				ASTER	Q86H65	A0BRT2	FN
																				ASTER	Q86H65	Q9VRJ8	FN
																				ASTER	Q86H65	Q6CDT4	FN
																				ASTER	Q86H65	A7RTY3	FN
																				ASTER	Q86H65	Q12160	FN
																				ASTER	Q86H65	Q9Y284	FN
																				ASTER	Q86H65	Q09714	FN
																				ASTER	Q86H65	A7EFA2	FN
																				ASTER	A9TN27	F4NWI3	FN
																				ASTER	A9TN27	Q9SD88	FN
																				ASTER	A9TN27	Q2M2T6	FN
																				ASTER	A9TN27	A4D9G4	FN
																				ASTER	A9TN27	Q09993	FN
																				ASTER	A9TN27	Q6PC46	FN
																				ASTER	A9TN27	F6UJ88	FN
																				ASTER	A9TN27	Q6ZWX0	FN
																				ASTER	A9TN27	Q7SGX6	FN
																				ASTER	A9TN27	Q7QIP7	FN
																				ASTER	A9TN27	A0BRT2	FN
																				ASTER	A9TN27	Q9VRJ8	FN
																				ASTER	A9TN27	Q6CDT4	FN
																				ASTER	A9TN27	A7RTY3	FN
																				ASTER	A9TN27	Q12160	FN
																				ASTER	A9TN27	Q9Y284	FN
																				ASTER	A9TN27	Q09714	FN
																				ASTER	A9TN27	A7EFA2	FN
																				ASTER	F4NWI3	Q9SD88	FN
																				ASTER	F4NWI3	Q2M2T6	FN
																				ASTER	F4NWI3	A4D9G4	FN
																				ASTER	F4NWI3	Q09993	FN
																				ASTER	F4NWI3	Q6PC46	FN
																				ASTER	F4NWI3	F6UJ88	FN
																				ASTER	F4NWI3	Q6ZWX0	FN
																				ASTER	F4NWI3	Q7SGX6	FN
																				ASTER	F4NWI3	Q7QIP7	FN
																				ASTER	F4NWI3	A0BRT2	FN
																				ASTER	F4NWI3	Q9VRJ8	FN
																				ASTER	F4NWI3	Q6CDT4	FN
																				ASTER	F4NWI3	A7RTY3	FN
																				ASTER	F4NWI3	Q12160	FN
																				ASTER	F4NWI3	Q9Y284	FN
																				ASTER	F4NWI3	Q09714	FN
																				ASTER	F4NWI3	A7EFA2	FN
																				ASTER	Q9SD88	Q2M2T6	FN
																				ASTER	Q9SD88	A4D9G4	FN
																				ASTER	Q9SD88	Q09993	FN
																				ASTER	Q9SD88	Q6PC46	FN
																				ASTER	Q9SD88	F6UJ88	FN
																				ASTER	Q9SD88	Q6ZWX0	FN
																				ASTER	Q9SD88	Q7SGX6	FN
																				ASTER	Q9SD88	Q7QIP7	FN
																				ASTER	Q9SD88	A0BRT2	FN
																				ASTER	Q9SD88	Q9VRJ8	FN
																				ASTER	Q9SD88	Q6CDT4	FN
																				ASTER	Q9SD88	A7RTY3	FN
																				ASTER	Q9SD88	Q12160	FN
																				ASTER	Q9SD88	Q9Y284	FN
																				ASTER	Q9SD88	Q09714	FN
																				ASTER	Q9SD88	A7EFA2	FN
																				ASTER	Q2M2T6	A4D9G4	FN
																				ASTER	Q2M2T6	Q09993	FN
																				ASTER	Q2M2T6	Q6PC46	FN
																				ASTER	Q2M2T6	F6UJ88	FN
																				ASTER	Q2M2T6	Q6ZWX0	FN
																				ASTER	Q2M2T6	Q7SGX6	FN
																				ASTER	Q2M2T6	Q7QIP7	FN
																				ASTER	Q2M2T6	A0BRT2	FN
																				ASTER	Q2M2T6	Q9VRJ8	FN
																				ASTER	Q2M2T6	Q6CDT4	FN
																				ASTER	Q2M2T6	A7RTY3	FN
																				ASTER	Q2M2T6	Q12160	FN
																				ASTER	Q2M2T6	Q9Y284	FN
																				ASTER	Q2M2T6	Q09714	FN
																				ASTER	Q2M2T6	A7EFA2	FN
																				ASTER	A4D9G4	Q09993	FN
																				ASTER	A4D9G4	Q6PC46	FN
																				ASTER	A4D9G4	F6UJ88	FN
																				ASTER	A4D9G4	Q6ZWX0	FN
																				ASTER	A4D9G4	Q7SGX6	FN
																				ASTER	A4D9G4	Q7QIP7	FN
																				ASTER	A4D9G4	A0BRT2	FN
																				ASTER	A4D9G4	Q9VRJ8	FN
																				ASTER	A4D9G4	Q6CDT4	FN
																				ASTER	A4D9G4	A7RTY3	FN
																				ASTER	A4D9G4	Q12160	FN
																				ASTER	A4D9G4	Q9Y284	FN
																				ASTER	A4D9G4	Q09714	FN
																				ASTER	A4D9G4	A7EFA2	FN
																				ASTER	Q09993	Q6PC46	FN
																				ASTER	Q09993	F6UJ88	FN
																				ASTER	Q09993	Q6ZWX0	FN
																				ASTER	Q09993	Q7SGX6	FN
																				ASTER	Q09993	Q7QIP7	FN
																				ASTER	Q09993	A0BRT2	FN
																				ASTER	Q09993	Q9VRJ8	FN
																				ASTER	Q09993	Q6CDT4	FN
																				ASTER	Q09993	A7RTY3	FN
																				ASTER	Q09993	Q12160	FN
																				ASTER	Q09993	Q9Y284	FN
																				ASTER	Q09993	Q09714	FN
																				ASTER	Q09993	A7EFA2	FN
																				ASTER	Q6PC46	F6UJ88	FN
																				ASTER	Q6PC46	Q6ZWX0	FN
																				ASTER	Q6PC46	Q7SGX6	FN
																				ASTER	Q6PC46	Q7QIP7	FN
																				ASTER	Q6PC46	A0BRT2	FN
																				ASTER	Q6PC46	Q9VRJ8	FN
																				ASTER	Q6PC46	Q6CDT4	FN
																				ASTER	Q6PC46	A7RTY3	FN
																				ASTER	Q6PC46	Q12160	FN
																				ASTER	Q6PC46	Q9Y284	FN
																				ASTER	Q6PC46	Q09714	FN
																				ASTER	Q6PC46	A7EFA2	FN
																				ASTER	F6UJ88	Q6ZWX0	FN
																				ASTER	F6UJ88	Q7SGX6	FN
																				ASTER	F6UJ88	Q7QIP7	FN
																				ASTER	F6UJ88	A0BRT2	FN
																				ASTER	F6UJ88	Q9VRJ8	FN
																				ASTER	F6UJ88	Q6CDT4	FN
																				ASTER	F6UJ88	A7RTY3	FN
																				ASTER	F6UJ88	Q12160	FN
																				ASTER	F6UJ88	Q9Y284	FN
																				ASTER	F6UJ88	Q09714	FN
																				ASTER	F6UJ88	A7EFA2	FN
																				ASTER	Q6ZWX0	Q9Y284	TP
																				ASTER	Q6ZWX0	Q7SGX6	FN
																				ASTER	Q6ZWX0	Q7QIP7	FN
																				ASTER	Q6ZWX0	A0BRT2	FN
																				ASTER	Q6ZWX0	Q9VRJ8	FN
																				ASTER	Q6ZWX0	Q6CDT4	FN
																				ASTER	Q6ZWX0	A7RTY3	FN
																				ASTER	Q6ZWX0	Q12160	FN
																				ASTER	Q6ZWX0	Q09714	FN
																				ASTER	Q6ZWX0	A7EFA2	FN
																				ASTER	Q7SGX6	Q7QIP7	FN
																				ASTER	Q7SGX6	A0BRT2	FN
																				ASTER	Q7SGX6	Q9VRJ8	FN
																				ASTER	Q7SGX6	Q6CDT4	FN
																				ASTER	Q7SGX6	A7RTY3	FN
																				ASTER	Q7SGX6	Q12160	FN
																				ASTER	Q7SGX6	Q9Y284	FN
																				ASTER	Q7SGX6	Q09714	FN
																				ASTER	Q7SGX6	A7EFA2	FN
																				ASTER	Q7QIP7	Q9VRJ8	TP
																				ASTER	Q7QIP7	A0BRT2	FN
																				ASTER	Q7QIP7	Q6CDT4	FN
																				ASTER	Q7QIP7	A7RTY3	FN
																				ASTER	Q7QIP7	Q12160	FN
																				ASTER	Q7QIP7	Q9Y284	FN
																				ASTER	Q7QIP7	Q09714	FN
																				ASTER	Q7QIP7	A7EFA2	FN
																				ASTER	A0BRT2	Q9VRJ8	FN
																				ASTER	A0BRT2	Q6CDT4	FN
																				ASTER	A0BRT2	A7RTY3	FN
																				ASTER	A0BRT2	Q12160	FN
																				ASTER	A0BRT2	Q9Y284	FN
																				ASTER	A0BRT2	Q09714	FN
																				ASTER	A0BRT2	A7EFA2	FN
																				ASTER	Q9VRJ8	Q6CDT4	FN
																				ASTER	Q9VRJ8	A7RTY3	FN
																				ASTER	Q9VRJ8	Q12160	FN
																				ASTER	Q9VRJ8	Q9Y284	FN
																				ASTER	Q9VRJ8	Q09714	FN
																				ASTER	Q9VRJ8	A7EFA2	FN
																				ASTER	Q6CDT4	A7RTY3	FN
																				ASTER	Q6CDT4	Q12160	FN
																				ASTER	Q6CDT4	Q9Y284	FN
																				ASTER	Q6CDT4	Q09714	FN
																				ASTER	Q6CDT4	A7EFA2	FN
																				ASTER	A7RTY3	Q12160	FN
																				ASTER	A7RTY3	Q9Y284	FN
																				ASTER	A7RTY3	Q09714	FN
																				ASTER	A7RTY3	A7EFA2	FN
																				ASTER	Q12160	Q9Y284	FN
																				ASTER	Q12160	Q09714	FN
																				ASTER	Q12160	A7EFA2	FN
																				ASTER	Q9Y284	Q09714	FN
																				ASTER	Q9Y284	A7EFA2	FN
																				ASTER	Q09714	A7EFA2	FN
																				BAMBI	B7PBM8	G3QPL0	FN
																				BAMBI	B7PBM8	A0A5F8H622	FN
																				BAMBI	B7PBM8	K7AAP2	FN
																				BAMBI	B7PBM8	C3ZPM5	FN
																				BAMBI	B7PBM8	Q91XN4	FN
																				BAMBI	B7PBM8	Q1RMX1	FN
																				BAMBI	B7PBM8	D6X0I9	FN
																				BAMBI	B7PBM8	Q6GQM7	FN
																				BAMBI	B7PBM8	Q9DFZ0	FN
																				BAMBI	B7PBM8	Q9D0L6	FN
																				BAMBI	B7PBM8	H2LI24	FN
																				BAMBI	B7PBM8	Q13145	FN
																				BAMBI	B7PBM8	E1AWU3	FN
																				BAMBI	G3QPL0	A0A5F8H622	TP
																				BAMBI	G3QPL0	K7AAP2	TP
																				BAMBI	G3QPL0	Q91XN4	TP
																				BAMBI	G3QPL0	Q1RMX1	TP
																				BAMBI	G3QPL0	Q9D0L6	TP
																				BAMBI	G3QPL0	Q13145	TP
																				BAMBI	G3QPL0	E1AWU3	TP
																				BAMBI	G3QPL0	C3ZPM5	FN
																				BAMBI	G3QPL0	D6X0I9	FN
																				BAMBI	G3QPL0	Q6GQM7	FN
																				BAMBI	G3QPL0	Q9DFZ0	FN
																				BAMBI	G3QPL0	H2LI24	FN
																				BAMBI	A0A5F8H622	K7AAP2	TP
																				BAMBI	A0A5F8H622	Q91XN4	TP
																				BAMBI	A0A5F8H622	Q1RMX1	TP
																				BAMBI	A0A5F8H622	Q9D0L6	TP
																				BAMBI	A0A5F8H622	Q13145	TP
																				BAMBI	A0A5F8H622	E1AWU3	TP
																				BAMBI	A0A5F8H622	C3ZPM5	FN
																				BAMBI	A0A5F8H622	D6X0I9	FN
																				BAMBI	A0A5F8H622	Q6GQM7	FN
																				BAMBI	A0A5F8H622	Q9DFZ0	FN
																				BAMBI	A0A5F8H622	H2LI24	FN
																				BAMBI	K7AAP2	Q91XN4	TP
																				BAMBI	K7AAP2	Q1RMX1	TP
																				BAMBI	K7AAP2	Q9D0L6	TP
																				BAMBI	K7AAP2	Q13145	TP
																				BAMBI	K7AAP2	E1AWU3	TP
																				BAMBI	K7AAP2	C3ZPM5	FN
																				BAMBI	K7AAP2	D6X0I9	FN
																				BAMBI	K7AAP2	Q6GQM7	FN
																				BAMBI	K7AAP2	Q9DFZ0	FN
																				BAMBI	K7AAP2	H2LI24	FN
																				BAMBI	C3ZPM5	Q91XN4	FN
																				BAMBI	C3ZPM5	Q1RMX1	FN
																				BAMBI	C3ZPM5	D6X0I9	FN
																				BAMBI	C3ZPM5	Q6GQM7	FN
																				BAMBI	C3ZPM5	Q9DFZ0	FN
																				BAMBI	C3ZPM5	Q9D0L6	FN
																				BAMBI	C3ZPM5	H2LI24	FN
																				BAMBI	C3ZPM5	Q13145	FN
																				BAMBI	C3ZPM5	E1AWU3	FN
																				BAMBI	Q91XN4	Q1RMX1	TP
																				BAMBI	Q91XN4	Q9D0L6	TP
																				BAMBI	Q91XN4	Q13145	TP
																				BAMBI	Q91XN4	E1AWU3	TP
																				BAMBI	Q91XN4	D6X0I9	FN
																				BAMBI	Q91XN4	Q6GQM7	FN
																				BAMBI	Q91XN4	Q9DFZ0	FN
																				BAMBI	Q91XN4	H2LI24	FN
																				BAMBI	Q1RMX1	Q9D0L6	TP
																				BAMBI	Q1RMX1	Q13145	TP
																				BAMBI	Q1RMX1	E1AWU3	TP
																				BAMBI	Q1RMX1	D6X0I9	FN
																				BAMBI	Q1RMX1	Q6GQM7	FN
																				BAMBI	Q1RMX1	Q9DFZ0	FN
																				BAMBI	Q1RMX1	H2LI24	FN
																				BAMBI	D6X0I9	Q6GQM7	FN
																				BAMBI	D6X0I9	Q9DFZ0	FN
																				BAMBI	D6X0I9	Q9D0L6	FN
																				BAMBI	D6X0I9	H2LI24	FN
																				BAMBI	D6X0I9	Q13145	FN
																				BAMBI	D6X0I9	E1AWU3	FN
																				BAMBI	Q6GQM7	Q9DFZ0	TN
																				BAMBI	Q6GQM7	H2LI24	TN
																				BAMBI	Q6GQM7	Q9D0L6	FN
																				BAMBI	Q6GQM7	Q13145	FN
																				BAMBI	Q6GQM7	E1AWU3	FN
																				BAMBI	Q9DFZ0	H2LI24	TP
																				BAMBI	Q9DFZ0	Q9D0L6	FN
																				BAMBI	Q9DFZ0	Q13145	FN
																				BAMBI	Q9DFZ0	E1AWU3	FN
																				BAMBI	Q9D0L6	Q13145	TP
																				BAMBI	Q9D0L6	E1AWU3	TP
																				BAMBI	Q9D0L6	H2LI24	FN
																				BAMBI	H2LI24	Q13145	FN
																				BAMBI	H2LI24	E1AWU3	FN
																				BAMBI	Q13145	E1AWU3	TP
																				BAR	A9UPC6	B7PLE6	TN
																				BAR	A9UPC6	G3R5Y4	TN
																				BAR	A9UPC6	G3RIZ8	TN
																				BAR	A9UPC6	F1PZH8	TN
																				BAR	A9UPC6	H2Q5Y0	TN
																				BAR	A9UPC6	H2QIN5	TN
																				BAR	A9UPC6	H2R019	TN
																				BAR	A9UPC6	C3YHW0	TN
																				BAR	A9UPC6	O08839	TN
																				BAR	A9UPC6	Q68FR2	TN
																				BAR	A9UPC6	A4FUG5	TN
																				BAR	A9UPC6	Q21004	TN
																				BAR	A9UPC6	E7FD40	TN
																				BAR	A9UPC6	F1QJB5	TN
																				BAR	A9UPC6	F1QK94	TN
																				BAR	A9UPC6	F6ZUK5	TN
																				BAR	A9UPC6	D3Z6Q9	TN
																				BAR	A9UPC6	O08539	TN
																				BAR	A9UPC6	Q7TQF7	TN
																				BAR	A9UPC6	Q7Q9R8	TN
																				BAR	A9UPC6	Q7KLE5	TN
																				BAR	A9UPC6	A7SPL1	TN
																				BAR	A9UPC6	O00499	TN
																				BAR	A9UPC6	P49418	TN
																				BAR	A9UPC6	Q9UBW5	TN
																				BAR	A9UPC6	F1NZ04	TN
																				BAR	A9UPC6	Q5ZKL7	TN
																				BAR	A9UPC6	B7PU93	FN
																				BAR	A9UPC6	G3QJ12	FN
																				BAR	A9UPC6	F6YXG1	FN
																				BAR	A9UPC6	F1PTG7	FN
																				BAR	A9UPC6	Q0UGL3	FN
																				BAR	A9UPC6	Q5KLL3	FN
																				BAR	A9UPC6	H2RDE5	FN
																				BAR	A9UPC6	C3YIY0	FN
																				BAR	A9UPC6	Q68FW8	FN
																				BAR	A9UPC6	Q54IA6	FN
																				BAR	A9UPC6	Q54NT2	FN
																				BAR	A9UPC6	F4NYQ0	FN
																				BAR	A9UPC6	Q4WTS7	FN
																				BAR	A9UPC6	B1H1H2	FN
																				BAR	A9UPC6	F6XMZ3	FN
																				BAR	A9UPC6	Q9JI08	FN
																				BAR	A9UPC6	H2M5R5	FN
																				BAR	A9UPC6	Q7S814	FN
																				BAR	A9UPC6	Q6CCM8	FN
																				BAR	A9UPC6	A7S0R8	FN
																				BAR	A9UPC6	P25343	FN
																				BAR	A9UPC6	Q9NQY0	FN
																				BAR	A9UPC6	Q9UUM7	FN
																				BAR	A9UPC6	Q5AFE4	FN
																				BAR	A9UPC6	A7ENZ2	FN
																				BAR	B7PLE6	Q7Q9R8	TP
																				BAR	B7PLE6	Q7KLE5	TP
																				BAR	B7PLE6	B7PU93	TN
																				BAR	B7PLE6	G3QJ12	TN
																				BAR	B7PLE6	F6YXG1	TN
																				BAR	B7PLE6	F1PTG7	TN
																				BAR	B7PLE6	Q0UGL3	TN
																				BAR	B7PLE6	Q5KLL3	TN
																				BAR	B7PLE6	H2RDE5	TN
																				BAR	B7PLE6	C3YIY0	TN
																				BAR	B7PLE6	Q68FW8	TN
																				BAR	B7PLE6	F4NYQ0	TN
																				BAR	B7PLE6	Q4WTS7	TN
																				BAR	B7PLE6	B1H1H2	TN
																				BAR	B7PLE6	F6XMZ3	TN
																				BAR	B7PLE6	Q9JI08	TN
																				BAR	B7PLE6	H2M5R5	TN
																				BAR	B7PLE6	Q7S814	TN
																				BAR	B7PLE6	Q6CCM8	TN
																				BAR	B7PLE6	A7S0R8	TN
																				BAR	B7PLE6	P25343	TN
																				BAR	B7PLE6	Q9NQY0	TN
																				BAR	B7PLE6	Q9UUM7	TN
																				BAR	B7PLE6	Q5AFE4	TN
																				BAR	B7PLE6	A7ENZ2	TN
																				BAR	B7PLE6	G3R5Y4	FN
																				BAR	B7PLE6	G3RIZ8	FN
																				BAR	B7PLE6	F1PZH8	FN
																				BAR	B7PLE6	H2Q5Y0	FN
																				BAR	B7PLE6	H2QIN5	FN
																				BAR	B7PLE6	H2R019	FN
																				BAR	B7PLE6	C3YHW0	FN
																				BAR	B7PLE6	O08839	FN
																				BAR	B7PLE6	Q68FR2	FN
																				BAR	B7PLE6	Q54IA6	FN
																				BAR	B7PLE6	Q54NT2	FN
																				BAR	B7PLE6	A4FUG5	FN
																				BAR	B7PLE6	Q21004	FN
																				BAR	B7PLE6	E7FD40	FN
																				BAR	B7PLE6	F1QJB5	FN
																				BAR	B7PLE6	F1QK94	FN
																				BAR	B7PLE6	F6ZUK5	FN
																				BAR	B7PLE6	D3Z6Q9	FN
																				BAR	B7PLE6	O08539	FN
																				BAR	B7PLE6	Q7TQF7	FN
																				BAR	B7PLE6	A7SPL1	FN
																				BAR	B7PLE6	O00499	FN
																				BAR	B7PLE6	P49418	FN
																				BAR	B7PLE6	Q9UBW5	FN
																				BAR	B7PLE6	F1NZ04	FN
																				BAR	B7PLE6	Q5ZKL7	FN
																				BAR	B7PU93	G3R5Y4	TN
																				BAR	B7PU93	G3RIZ8	TN
																				BAR	B7PU93	F1PZH8	TN
																				BAR	B7PU93	H2Q5Y0	TN
																				BAR	B7PU93	H2QIN5	TN
																				BAR	B7PU93	H2R019	TN
																				BAR	B7PU93	C3YHW0	TN
																				BAR	B7PU93	O08839	TN
																				BAR	B7PU93	Q68FR2	TN
																				BAR	B7PU93	A4FUG5	TN
																				BAR	B7PU93	Q21004	TN
																				BAR	B7PU93	E7FD40	TN
																				BAR	B7PU93	F1QJB5	TN
																				BAR	B7PU93	F1QK94	TN
																				BAR	B7PU93	F6ZUK5	TN
																				BAR	B7PU93	D3Z6Q9	TN
																				BAR	B7PU93	O08539	TN
																				BAR	B7PU93	Q7TQF7	TN
																				BAR	B7PU93	Q7Q9R8	TN
																				BAR	B7PU93	Q7KLE5	TN
																				BAR	B7PU93	A7SPL1	TN
																				BAR	B7PU93	O00499	TN
																				BAR	B7PU93	P49418	TN
																				BAR	B7PU93	Q9UBW5	TN
																				BAR	B7PU93	F1NZ04	TN
																				BAR	B7PU93	Q5ZKL7	TN
																				BAR	B7PU93	G3QJ12	FN
																				BAR	B7PU93	F6YXG1	FN
																				BAR	B7PU93	F1PTG7	FN
																				BAR	B7PU93	Q0UGL3	FN
																				BAR	B7PU93	Q5KLL3	FN
																				BAR	B7PU93	H2RDE5	FN
																				BAR	B7PU93	C3YIY0	FN
																				BAR	B7PU93	Q68FW8	FN
																				BAR	B7PU93	Q54IA6	FN
																				BAR	B7PU93	Q54NT2	FN
																				BAR	B7PU93	F4NYQ0	FN
																				BAR	B7PU93	Q4WTS7	FN
																				BAR	B7PU93	B1H1H2	FN
																				BAR	B7PU93	F6XMZ3	FN
																				BAR	B7PU93	Q9JI08	FN
																				BAR	B7PU93	H2M5R5	FN
																				BAR	B7PU93	Q7S814	FN
																				BAR	B7PU93	Q6CCM8	FN
																				BAR	B7PU93	A7S0R8	FN
																				BAR	B7PU93	P25343	FN
																				BAR	B7PU93	Q9NQY0	FN
																				BAR	B7PU93	Q9UUM7	FN
																				BAR	B7PU93	Q5AFE4	FN
																				BAR	B7PU93	A7ENZ2	FN
																				BAR	G3QJ12	F6YXG1	TP
																				BAR	G3QJ12	F1PTG7	TP
																				BAR	G3QJ12	H2RDE5	TP
																				BAR	G3QJ12	Q68FW8	TP
																				BAR	G3QJ12	Q9JI08	TP
																				BAR	G3QJ12	Q9NQY0	TP
																				BAR	G3QJ12	G3R5Y4	TN
																				BAR	G3QJ12	G3RIZ8	TN
																				BAR	G3QJ12	F1PZH8	TN
																				BAR	G3QJ12	H2Q5Y0	TN
																				BAR	G3QJ12	H2QIN5	TN
																				BAR	G3QJ12	H2R019	TN
																				BAR	G3QJ12	C3YHW0	TN
																				BAR	G3QJ12	O08839	TN
																				BAR	G3QJ12	Q68FR2	TN
																				BAR	G3QJ12	A4FUG5	TN
																				BAR	G3QJ12	Q21004	TN
																				BAR	G3QJ12	E7FD40	TN
																				BAR	G3QJ12	F1QJB5	TN
																				BAR	G3QJ12	F1QK94	TN
																				BAR	G3QJ12	F6ZUK5	TN
																				BAR	G3QJ12	D3Z6Q9	TN
																				BAR	G3QJ12	O08539	TN
																				BAR	G3QJ12	Q7TQF7	TN
																				BAR	G3QJ12	Q7Q9R8	TN
																				BAR	G3QJ12	Q7KLE5	TN
																				BAR	G3QJ12	A7SPL1	TN
																				BAR	G3QJ12	O00499	TN
																				BAR	G3QJ12	P49418	TN
																				BAR	G3QJ12	Q9UBW5	TN
																				BAR	G3QJ12	F1NZ04	TN
																				BAR	G3QJ12	Q5ZKL7	TN
																				BAR	G3QJ12	Q0UGL3	FN
																				BAR	G3QJ12	Q5KLL3	FN
																				BAR	G3QJ12	C3YIY0	FN
																				BAR	G3QJ12	Q54IA6	FN
																				BAR	G3QJ12	Q54NT2	FN
																				BAR	G3QJ12	F4NYQ0	FN
																				BAR	G3QJ12	Q4WTS7	FN
																				BAR	G3QJ12	B1H1H2	FN
																				BAR	G3QJ12	F6XMZ3	FN
																				BAR	G3QJ12	H2M5R5	FN
																				BAR	G3QJ12	Q7S814	FN
																				BAR	G3QJ12	Q6CCM8	FN
																				BAR	G3QJ12	A7S0R8	FN
																				BAR	G3QJ12	P25343	FN
																				BAR	G3QJ12	Q9UUM7	FN
																				BAR	G3QJ12	Q5AFE4	FN
																				BAR	G3QJ12	A7ENZ2	FN
																				BAR	G3R5Y4	H2R019	TP
																				BAR	G3R5Y4	Q7TQF7	TP
																				BAR	G3R5Y4	P49418	TP
																				BAR	G3R5Y4	G3RIZ8	TN
																				BAR	G3R5Y4	F6YXG1	TN
																				BAR	G3R5Y4	F1PTG7	TN
																				BAR	G3R5Y4	F1PZH8	TN
																				BAR	G3R5Y4	Q0UGL3	TN
																				BAR	G3R5Y4	Q5KLL3	TN
																				BAR	G3R5Y4	H2Q5Y0	TN
																				BAR	G3R5Y4	H2QIN5	TN
																				BAR	G3R5Y4	H2RDE5	TN
																				BAR	G3R5Y4	C3YIY0	TN
																				BAR	G3R5Y4	O08839	TN
																				BAR	G3R5Y4	Q68FR2	TN
																				BAR	G3R5Y4	Q68FW8	TN
																				BAR	G3R5Y4	F4NYQ0	TN
																				BAR	G3R5Y4	A4FUG5	TN
																				BAR	G3R5Y4	Q4WTS7	TN
																				BAR	G3R5Y4	B1H1H2	TN
																				BAR	G3R5Y4	E7FD40	TN
																				BAR	G3R5Y4	F1QJB5	TN
																				BAR	G3R5Y4	F6XMZ3	TN
																				BAR	G3R5Y4	D3Z6Q9	TN
																				BAR	G3R5Y4	O08539	TN
																				BAR	G3R5Y4	Q9JI08	TN
																				BAR	G3R5Y4	H2M5R5	TN
																				BAR	G3R5Y4	Q7S814	TN
																				BAR	G3R5Y4	Q6CCM8	TN
																				BAR	G3R5Y4	A7S0R8	TN
																				BAR	G3R5Y4	P25343	TN
																				BAR	G3R5Y4	O00499	TN
																				BAR	G3R5Y4	Q9NQY0	TN
																				BAR	G3R5Y4	Q9UBW5	TN
																				BAR	G3R5Y4	F1NZ04	TN
																				BAR	G3R5Y4	Q5ZKL7	TN
																				BAR	G3R5Y4	Q9UUM7	TN
																				BAR	G3R5Y4	Q5AFE4	TN
																				BAR	G3R5Y4	A7ENZ2	TN
																				BAR	G3R5Y4	C3YHW0	FN
																				BAR	G3R5Y4	Q54IA6	FN
																				BAR	G3R5Y4	Q54NT2	FN
																				BAR	G3R5Y4	Q21004	FN
																				BAR	G3R5Y4	F1QK94	FN
																				BAR	G3R5Y4	F6ZUK5	FN
																				BAR	G3R5Y4	Q7Q9R8	FN
																				BAR	G3R5Y4	Q7KLE5	FN
																				BAR	G3R5Y4	A7SPL1	FN
																				BAR	G3RIZ8	H2QIN5	TP
																				BAR	G3RIZ8	O08839	TP
																				BAR	G3RIZ8	O08539	TP
																				BAR	G3RIZ8	O00499	TP
																				BAR	G3RIZ8	F1NZ04	TP
																				BAR	G3RIZ8	F6YXG1	TN
																				BAR	G3RIZ8	F1PTG7	TN
																				BAR	G3RIZ8	F1PZH8	TN
																				BAR	G3RIZ8	Q0UGL3	TN
																				BAR	G3RIZ8	Q5KLL3	TN
																				BAR	G3RIZ8	H2Q5Y0	TN
																				BAR	G3RIZ8	H2R019	TN
																				BAR	G3RIZ8	H2RDE5	TN
																				BAR	G3RIZ8	C3YIY0	TN
																				BAR	G3RIZ8	Q68FR2	TN
																				BAR	G3RIZ8	Q68FW8	TN
																				BAR	G3RIZ8	F4NYQ0	TN
																				BAR	G3RIZ8	A4FUG5	TN
																				BAR	G3RIZ8	Q4WTS7	TN
																				BAR	G3RIZ8	B1H1H2	TN
																				BAR	G3RIZ8	F1QJB5	TN
																				BAR	G3RIZ8	F1QK94	TN
																				BAR	G3RIZ8	F6XMZ3	TN
																				BAR	G3RIZ8	D3Z6Q9	TN
																				BAR	G3RIZ8	Q7TQF7	TN
																				BAR	G3RIZ8	Q9JI08	TN
																				BAR	G3RIZ8	H2M5R5	TN
																				BAR	G3RIZ8	Q7S814	TN
																				BAR	G3RIZ8	Q6CCM8	TN
																				BAR	G3RIZ8	A7S0R8	TN
																				BAR	G3RIZ8	P25343	TN
																				BAR	G3RIZ8	P49418	TN
																				BAR	G3RIZ8	Q9NQY0	TN
																				BAR	G3RIZ8	Q9UBW5	TN
																				BAR	G3RIZ8	Q5ZKL7	TN
																				BAR	G3RIZ8	Q9UUM7	TN
																				BAR	G3RIZ8	Q5AFE4	TN
																				BAR	G3RIZ8	A7ENZ2	TN
																				BAR	G3RIZ8	C3YHW0	FN
																				BAR	G3RIZ8	Q54IA6	FN
																				BAR	G3RIZ8	Q54NT2	FN
																				BAR	G3RIZ8	Q21004	FN
																				BAR	G3RIZ8	E7FD40	FN
																				BAR	G3RIZ8	F6ZUK5	FN
																				BAR	G3RIZ8	Q7Q9R8	FN
																				BAR	G3RIZ8	Q7KLE5	FN
																				BAR	G3RIZ8	A7SPL1	FN
																				BAR	F6YXG1	F1PTG7	TP
																				BAR	F6YXG1	H2RDE5	TP
																				BAR	F6YXG1	Q68FW8	TP
																				BAR	F6YXG1	Q9JI08	TP
																				BAR	F6YXG1	Q9NQY0	TP
																				BAR	F6YXG1	F1PZH8	TN
																				BAR	F6YXG1	H2Q5Y0	TN
																				BAR	F6YXG1	H2QIN5	TN
																				BAR	F6YXG1	H2R019	TN
																				BAR	F6YXG1	C3YHW0	TN
																				BAR	F6YXG1	O08839	TN
																				BAR	F6YXG1	Q68FR2	TN
																				BAR	F6YXG1	A4FUG5	TN
																				BAR	F6YXG1	Q21004	TN
																				BAR	F6YXG1	E7FD40	TN
																				BAR	F6YXG1	F1QJB5	TN
																				BAR	F6YXG1	F1QK94	TN
																				BAR	F6YXG1	F6ZUK5	TN
																				BAR	F6YXG1	D3Z6Q9	TN
																				BAR	F6YXG1	O08539	TN
																				BAR	F6YXG1	Q7TQF7	TN
																				BAR	F6YXG1	Q7Q9R8	TN
																				BAR	F6YXG1	Q7KLE5	TN
																				BAR	F6YXG1	A7SPL1	TN
																				BAR	F6YXG1	O00499	TN
																				BAR	F6YXG1	P49418	TN
																				BAR	F6YXG1	Q9UBW5	TN
																				BAR	F6YXG1	F1NZ04	TN
																				BAR	F6YXG1	Q5ZKL7	TN
																				BAR	F6YXG1	Q0UGL3	FN
																				BAR	F6YXG1	Q5KLL3	FN
																				BAR	F6YXG1	C3YIY0	FN
																				BAR	F6YXG1	Q54IA6	FN
																				BAR	F6YXG1	Q54NT2	FN
																				BAR	F6YXG1	F4NYQ0	FN
																				BAR	F6YXG1	Q4WTS7	FN
																				BAR	F6YXG1	B1H1H2	FN
																				BAR	F6YXG1	F6XMZ3	FN
																				BAR	F6YXG1	H2M5R5	FN
																				BAR	F6YXG1	Q7S814	FN
																				BAR	F6YXG1	Q6CCM8	FN
																				BAR	F6YXG1	A7S0R8	FN
																				BAR	F6YXG1	P25343	FN
																				BAR	F6YXG1	Q9UUM7	FN
																				BAR	F6YXG1	Q5AFE4	FN
																				BAR	F6YXG1	A7ENZ2	FN
																				BAR	F1PTG7	H2RDE5	TP
																				BAR	F1PTG7	Q68FW8	TP
																				BAR	F1PTG7	Q9JI08	TP
																				BAR	F1PTG7	Q9NQY0	TP
																				BAR	F1PTG7	F1PZH8	TN
																				BAR	F1PTG7	H2Q5Y0	TN
																				BAR	F1PTG7	H2QIN5	TN
																				BAR	F1PTG7	H2R019	TN
																				BAR	F1PTG7	C3YHW0	TN
																				BAR	F1PTG7	O08839	TN
																				BAR	F1PTG7	Q68FR2	TN
																				BAR	F1PTG7	A4FUG5	TN
																				BAR	F1PTG7	Q21004	TN
																				BAR	F1PTG7	E7FD40	TN
																				BAR	F1PTG7	F1QJB5	TN
																				BAR	F1PTG7	F1QK94	TN
																				BAR	F1PTG7	F6ZUK5	TN
																				BAR	F1PTG7	D3Z6Q9	TN
																				BAR	F1PTG7	O08539	TN
																				BAR	F1PTG7	Q7TQF7	TN
																				BAR	F1PTG7	Q7Q9R8	TN
																				BAR	F1PTG7	Q7KLE5	TN
																				BAR	F1PTG7	A7SPL1	TN
																				BAR	F1PTG7	O00499	TN
																				BAR	F1PTG7	P49418	TN
																				BAR	F1PTG7	Q9UBW5	TN
																				BAR	F1PTG7	F1NZ04	TN
																				BAR	F1PTG7	Q5ZKL7	TN
																				BAR	F1PTG7	Q0UGL3	FN
																				BAR	F1PTG7	Q5KLL3	FN
																				BAR	F1PTG7	C3YIY0	FN
																				BAR	F1PTG7	Q54IA6	FN
																				BAR	F1PTG7	Q54NT2	FN
																				BAR	F1PTG7	F4NYQ0	FN
																				BAR	F1PTG7	Q4WTS7	FN
																				BAR	F1PTG7	B1H1H2	FN
																				BAR	F1PTG7	F6XMZ3	FN
																				BAR	F1PTG7	H2M5R5	FN
																				BAR	F1PTG7	Q7S814	FN
																				BAR	F1PTG7	Q6CCM8	FN
																				BAR	F1PTG7	A7S0R8	FN
																				BAR	F1PTG7	P25343	FN
																				BAR	F1PTG7	Q9UUM7	FN
																				BAR	F1PTG7	Q5AFE4	FN
																				BAR	F1PTG7	A7ENZ2	FN
																				BAR	F1PZH8	H2Q5Y0	TP
																				BAR	F1PZH8	Q68FR2	TP
																				BAR	F1PZH8	A4FUG5	TP
																				BAR	F1PZH8	D3Z6Q9	TP
																				BAR	F1PZH8	Q9UBW5	TP
																				BAR	F1PZH8	Q0UGL3	TN
																				BAR	F1PZH8	Q5KLL3	TN
																				BAR	F1PZH8	H2QIN5	TN
																				BAR	F1PZH8	H2R019	TN
																				BAR	F1PZH8	H2RDE5	TN
																				BAR	F1PZH8	C3YIY0	TN
																				BAR	F1PZH8	O08839	TN
																				BAR	F1PZH8	Q68FW8	TN
																				BAR	F1PZH8	F4NYQ0	TN
																				BAR	F1PZH8	Q4WTS7	TN
																				BAR	F1PZH8	B1H1H2	TN
																				BAR	F1PZH8	E7FD40	TN
																				BAR	F1PZH8	F1QK94	TN
																				BAR	F1PZH8	F6XMZ3	TN
																				BAR	F1PZH8	O08539	TN
																				BAR	F1PZH8	Q7TQF7	TN
																				BAR	F1PZH8	Q9JI08	TN
																				BAR	F1PZH8	H2M5R5	TN
																				BAR	F1PZH8	Q7S814	TN
																				BAR	F1PZH8	Q6CCM8	TN
																				BAR	F1PZH8	A7S0R8	TN
																				BAR	F1PZH8	P25343	TN
																				BAR	F1PZH8	O00499	TN
																				BAR	F1PZH8	P49418	TN
																				BAR	F1PZH8	Q9NQY0	TN
																				BAR	F1PZH8	F1NZ04	TN
																				BAR	F1PZH8	Q9UUM7	TN
																				BAR	F1PZH8	Q5AFE4	TN
																				BAR	F1PZH8	A7ENZ2	TN
																				BAR	F1PZH8	C3YHW0	FN
																				BAR	F1PZH8	Q54IA6	FN
																				BAR	F1PZH8	Q54NT2	FN
																				BAR	F1PZH8	Q21004	FN
																				BAR	F1PZH8	F1QJB5	FN
																				BAR	F1PZH8	F6ZUK5	FN
																				BAR	F1PZH8	Q7Q9R8	FN
																				BAR	F1PZH8	Q7KLE5	FN
																				BAR	F1PZH8	A7SPL1	FN
																				BAR	F1PZH8	Q5ZKL7	FN
																				BAR	Q0UGL3	H2Q5Y0	TN
																				BAR	Q0UGL3	H2QIN5	TN
																				BAR	Q0UGL3	H2R019	TN
																				BAR	Q0UGL3	C3YHW0	TN
																				BAR	Q0UGL3	O08839	TN
																				BAR	Q0UGL3	Q68FR2	TN
																				BAR	Q0UGL3	A4FUG5	TN
																				BAR	Q0UGL3	Q21004	TN
																				BAR	Q0UGL3	E7FD40	TN
																				BAR	Q0UGL3	F1QJB5	TN
																				BAR	Q0UGL3	F1QK94	TN
																				BAR	Q0UGL3	F6ZUK5	TN
																				BAR	Q0UGL3	D3Z6Q9	TN
																				BAR	Q0UGL3	O08539	TN
																				BAR	Q0UGL3	Q7TQF7	TN
																				BAR	Q0UGL3	Q7Q9R8	TN
																				BAR	Q0UGL3	Q7KLE5	TN
																				BAR	Q0UGL3	A7SPL1	TN
																				BAR	Q0UGL3	O00499	TN
																				BAR	Q0UGL3	P49418	TN
																				BAR	Q0UGL3	Q9UBW5	TN
																				BAR	Q0UGL3	F1NZ04	TN
																				BAR	Q0UGL3	Q5ZKL7	TN
																				BAR	Q0UGL3	Q5KLL3	FN
																				BAR	Q0UGL3	H2RDE5	FN
																				BAR	Q0UGL3	C3YIY0	FN
																				BAR	Q0UGL3	Q68FW8	FN
																				BAR	Q0UGL3	Q54IA6	FN
																				BAR	Q0UGL3	Q54NT2	FN
																				BAR	Q0UGL3	F4NYQ0	FN
																				BAR	Q0UGL3	Q4WTS7	FN
																				BAR	Q0UGL3	B1H1H2	FN
																				BAR	Q0UGL3	F6XMZ3	FN
																				BAR	Q0UGL3	Q9JI08	FN
																				BAR	Q0UGL3	H2M5R5	FN
																				BAR	Q0UGL3	Q7S814	FN
																				BAR	Q0UGL3	Q6CCM8	FN
																				BAR	Q0UGL3	A7S0R8	FN
																				BAR	Q0UGL3	P25343	FN
																				BAR	Q0UGL3	Q9NQY0	FN
																				BAR	Q0UGL3	Q9UUM7	FN
																				BAR	Q0UGL3	Q5AFE4	FN
																				BAR	Q0UGL3	A7ENZ2	FN
																				BAR	Q5KLL3	H2Q5Y0	TN
																				BAR	Q5KLL3	H2QIN5	TN
																				BAR	Q5KLL3	H2R019	TN
																				BAR	Q5KLL3	C3YHW0	TN
																				BAR	Q5KLL3	O08839	TN
																				BAR	Q5KLL3	Q68FR2	TN
																				BAR	Q5KLL3	A4FUG5	TN
																				BAR	Q5KLL3	Q21004	TN
																				BAR	Q5KLL3	E7FD40	TN
																				BAR	Q5KLL3	F1QJB5	TN
																				BAR	Q5KLL3	F1QK94	TN
																				BAR	Q5KLL3	F6ZUK5	TN
																				BAR	Q5KLL3	D3Z6Q9	TN
																				BAR	Q5KLL3	O08539	TN
																				BAR	Q5KLL3	Q7TQF7	TN
																				BAR	Q5KLL3	Q7Q9R8	TN
																				BAR	Q5KLL3	Q7KLE5	TN
																				BAR	Q5KLL3	A7SPL1	TN
																				BAR	Q5KLL3	O00499	TN
																				BAR	Q5KLL3	P49418	TN
																				BAR	Q5KLL3	Q9UBW5	TN
																				BAR	Q5KLL3	F1NZ04	TN
																				BAR	Q5KLL3	Q5ZKL7	TN
																				BAR	Q5KLL3	H2RDE5	FN
																				BAR	Q5KLL3	C3YIY0	FN
																				BAR	Q5KLL3	Q68FW8	FN
																				BAR	Q5KLL3	Q54IA6	FN
																				BAR	Q5KLL3	Q54NT2	FN
																				BAR	Q5KLL3	F4NYQ0	FN
																				BAR	Q5KLL3	Q4WTS7	FN
																				BAR	Q5KLL3	B1H1H2	FN
																				BAR	Q5KLL3	F6XMZ3	FN
																				BAR	Q5KLL3	Q9JI08	FN
																				BAR	Q5KLL3	H2M5R5	FN
																				BAR	Q5KLL3	Q7S814	FN
																				BAR	Q5KLL3	Q6CCM8	FN
																				BAR	Q5KLL3	A7S0R8	FN
																				BAR	Q5KLL3	P25343	FN
																				BAR	Q5KLL3	Q9NQY0	FN
																				BAR	Q5KLL3	Q9UUM7	FN
																				BAR	Q5KLL3	Q5AFE4	FN
																				BAR	Q5KLL3	A7ENZ2	FN
																				BAR	H2Q5Y0	Q68FR2	TP
																				BAR	H2Q5Y0	A4FUG5	TP
																				BAR	H2Q5Y0	D3Z6Q9	TP
																				BAR	H2Q5Y0	Q9UBW5	TP
																				BAR	H2Q5Y0	H2QIN5	TN
																				BAR	H2Q5Y0	H2R019	TN
																				BAR	H2Q5Y0	H2RDE5	TN
																				BAR	H2Q5Y0	C3YIY0	TN
																				BAR	H2Q5Y0	O08839	TN
																				BAR	H2Q5Y0	Q68FW8	TN
																				BAR	H2Q5Y0	F4NYQ0	TN
																				BAR	H2Q5Y0	Q4WTS7	TN
																				BAR	H2Q5Y0	B1H1H2	TN
																				BAR	H2Q5Y0	E7FD40	TN
																				BAR	H2Q5Y0	F1QK94	TN
																				BAR	H2Q5Y0	F6XMZ3	TN
																				BAR	H2Q5Y0	O08539	TN
																				BAR	H2Q5Y0	Q7TQF7	TN
																				BAR	H2Q5Y0	Q9JI08	TN
																				BAR	H2Q5Y0	H2M5R5	TN
																				BAR	H2Q5Y0	Q7S814	TN
																				BAR	H2Q5Y0	Q6CCM8	TN
																				BAR	H2Q5Y0	A7S0R8	TN
																				BAR	H2Q5Y0	P25343	TN
																				BAR	H2Q5Y0	O00499	TN
																				BAR	H2Q5Y0	P49418	TN
																				BAR	H2Q5Y0	Q9NQY0	TN
																				BAR	H2Q5Y0	F1NZ04	TN
																				BAR	H2Q5Y0	Q9UUM7	TN
																				BAR	H2Q5Y0	Q5AFE4	TN
																				BAR	H2Q5Y0	A7ENZ2	TN
																				BAR	H2Q5Y0	C3YHW0	FN
																				BAR	H2Q5Y0	Q54IA6	FN
																				BAR	H2Q5Y0	Q54NT2	FN
																				BAR	H2Q5Y0	Q21004	FN
																				BAR	H2Q5Y0	F1QJB5	FN
																				BAR	H2Q5Y0	F6ZUK5	FN
																				BAR	H2Q5Y0	Q7Q9R8	FN
																				BAR	H2Q5Y0	Q7KLE5	FN
																				BAR	H2Q5Y0	A7SPL1	FN
																				BAR	H2Q5Y0	Q5ZKL7	FN
																				BAR	H2QIN5	O08839	TP
																				BAR	H2QIN5	O08539	TP
																				BAR	H2QIN5	O00499	TP
																				BAR	H2QIN5	F1NZ04	TP
																				BAR	H2QIN5	H2R019	TN
																				BAR	H2QIN5	H2RDE5	TN
																				BAR	H2QIN5	C3YIY0	TN
																				BAR	H2QIN5	Q68FR2	TN
																				BAR	H2QIN5	Q68FW8	TN
																				BAR	H2QIN5	F4NYQ0	TN
																				BAR	H2QIN5	A4FUG5	TN
																				BAR	H2QIN5	Q4WTS7	TN
																				BAR	H2QIN5	B1H1H2	TN
																				BAR	H2QIN5	F1QJB5	TN
																				BAR	H2QIN5	F1QK94	TN
																				BAR	H2QIN5	F6XMZ3	TN
																				BAR	H2QIN5	D3Z6Q9	TN
																				BAR	H2QIN5	Q7TQF7	TN
																				BAR	H2QIN5	Q9JI08	TN
																				BAR	H2QIN5	H2M5R5	TN
																				BAR	H2QIN5	Q7S814	TN
																				BAR	H2QIN5	Q6CCM8	TN
																				BAR	H2QIN5	A7S0R8	TN
																				BAR	H2QIN5	P25343	TN
																				BAR	H2QIN5	P49418	TN
																				BAR	H2QIN5	Q9NQY0	TN
																				BAR	H2QIN5	Q9UBW5	TN
																				BAR	H2QIN5	Q5ZKL7	TN
																				BAR	H2QIN5	Q9UUM7	TN
																				BAR	H2QIN5	Q5AFE4	TN
																				BAR	H2QIN5	A7ENZ2	TN
																				BAR	H2QIN5	C3YHW0	FN
																				BAR	H2QIN5	Q54IA6	FN
																				BAR	H2QIN5	Q54NT2	FN
																				BAR	H2QIN5	Q21004	FN
																				BAR	H2QIN5	E7FD40	FN
																				BAR	H2QIN5	F6ZUK5	FN
																				BAR	H2QIN5	Q7Q9R8	FN
																				BAR	H2QIN5	Q7KLE5	FN
																				BAR	H2QIN5	A7SPL1	FN
																				BAR	H2R019	Q7TQF7	TP
																				BAR	H2R019	P49418	TP
																				BAR	H2R019	H2RDE5	TN
																				BAR	H2R019	C3YIY0	TN
																				BAR	H2R019	O08839	TN
																				BAR	H2R019	Q68FR2	TN
																				BAR	H2R019	Q68FW8	TN
																				BAR	H2R019	F4NYQ0	TN
																				BAR	H2R019	A4FUG5	TN
																				BAR	H2R019	Q4WTS7	TN
																				BAR	H2R019	B1H1H2	TN
																				BAR	H2R019	E7FD40	TN
																				BAR	H2R019	F1QJB5	TN
																				BAR	H2R019	F6XMZ3	TN
																				BAR	H2R019	D3Z6Q9	TN
																				BAR	H2R019	O08539	TN
																				BAR	H2R019	Q9JI08	TN
																				BAR	H2R019	H2M5R5	TN
																				BAR	H2R019	Q7S814	TN
																				BAR	H2R019	Q6CCM8	TN
																				BAR	H2R019	A7S0R8	TN
																				BAR	H2R019	P25343	TN
																				BAR	H2R019	O00499	TN
																				BAR	H2R019	Q9NQY0	TN
																				BAR	H2R019	Q9UBW5	TN
																				BAR	H2R019	F1NZ04	TN
																				BAR	H2R019	Q5ZKL7	TN
																				BAR	H2R019	Q9UUM7	TN
																				BAR	H2R019	Q5AFE4	TN
																				BAR	H2R019	A7ENZ2	TN
																				BAR	H2R019	C3YHW0	FN
																				BAR	H2R019	Q54IA6	FN
																				BAR	H2R019	Q54NT2	FN
																				BAR	H2R019	Q21004	FN
																				BAR	H2R019	F1QK94	FN
																				BAR	H2R019	F6ZUK5	FN
																				BAR	H2R019	Q7Q9R8	FN
																				BAR	H2R019	Q7KLE5	FN
																				BAR	H2R019	A7SPL1	FN
																				BAR	H2RDE5	Q68FW8	TP
																				BAR	H2RDE5	Q9JI08	TP
																				BAR	H2RDE5	Q9NQY0	TP
																				BAR	H2RDE5	C3YHW0	TN
																				BAR	H2RDE5	O08839	TN
																				BAR	H2RDE5	Q68FR2	TN
																				BAR	H2RDE5	A4FUG5	TN
																				BAR	H2RDE5	Q21004	TN
																				BAR	H2RDE5	E7FD40	TN
																				BAR	H2RDE5	F1QJB5	TN
																				BAR	H2RDE5	F1QK94	TN
																				BAR	H2RDE5	F6ZUK5	TN
																				BAR	H2RDE5	D3Z6Q9	TN
																				BAR	H2RDE5	O08539	TN
																				BAR	H2RDE5	Q7TQF7	TN
																				BAR	H2RDE5	Q7Q9R8	TN
																				BAR	H2RDE5	Q7KLE5	TN
																				BAR	H2RDE5	A7SPL1	TN
																				BAR	H2RDE5	O00499	TN
																				BAR	H2RDE5	P49418	TN
																				BAR	H2RDE5	Q9UBW5	TN
																				BAR	H2RDE5	F1NZ04	TN
																				BAR	H2RDE5	Q5ZKL7	TN
																				BAR	H2RDE5	C3YIY0	FN
																				BAR	H2RDE5	Q54IA6	FN
																				BAR	H2RDE5	Q54NT2	FN
																				BAR	H2RDE5	F4NYQ0	FN
																				BAR	H2RDE5	Q4WTS7	FN
																				BAR	H2RDE5	B1H1H2	FN
																				BAR	H2RDE5	F6XMZ3	FN
																				BAR	H2RDE5	H2M5R5	FN
																				BAR	H2RDE5	Q7S814	FN
																				BAR	H2RDE5	Q6CCM8	FN
																				BAR	H2RDE5	A7S0R8	FN
																				BAR	H2RDE5	P25343	FN
																				BAR	H2RDE5	Q9UUM7	FN
																				BAR	H2RDE5	Q5AFE4	FN
																				BAR	H2RDE5	A7ENZ2	FN
																				BAR	C3YHW0	C3YIY0	TN
																				BAR	C3YHW0	Q68FW8	TN
																				BAR	C3YHW0	F4NYQ0	TN
																				BAR	C3YHW0	Q4WTS7	TN
																				BAR	C3YHW0	B1H1H2	TN
																				BAR	C3YHW0	F6XMZ3	TN
																				BAR	C3YHW0	Q9JI08	TN
																				BAR	C3YHW0	H2M5R5	TN
																				BAR	C3YHW0	Q7S814	TN
																				BAR	C3YHW0	Q6CCM8	TN
																				BAR	C3YHW0	A7S0R8	TN
																				BAR	C3YHW0	P25343	TN
																				BAR	C3YHW0	Q9NQY0	TN
																				BAR	C3YHW0	Q9UUM7	TN
																				BAR	C3YHW0	Q5AFE4	TN
																				BAR	C3YHW0	A7ENZ2	TN
																				BAR	C3YHW0	O08839	FN
																				BAR	C3YHW0	Q68FR2	FN
																				BAR	C3YHW0	Q54IA6	FN
																				BAR	C3YHW0	Q54NT2	FN
																				BAR	C3YHW0	A4FUG5	FN
																				BAR	C3YHW0	Q21004	FN
																				BAR	C3YHW0	E7FD40	FN
																				BAR	C3YHW0	F1QJB5	FN
																				BAR	C3YHW0	F1QK94	FN
																				BAR	C3YHW0	F6ZUK5	FN
																				BAR	C3YHW0	D3Z6Q9	FN
																				BAR	C3YHW0	O08539	FN
																				BAR	C3YHW0	Q7TQF7	FN
																				BAR	C3YHW0	Q7Q9R8	FN
																				BAR	C3YHW0	Q7KLE5	FN
																				BAR	C3YHW0	A7SPL1	FN
																				BAR	C3YHW0	O00499	FN
																				BAR	C3YHW0	P49418	FN
																				BAR	C3YHW0	Q9UBW5	FN
																				BAR	C3YHW0	F1NZ04	FN
																				BAR	C3YHW0	Q5ZKL7	FN
																				BAR	C3YIY0	O08839	TN
																				BAR	C3YIY0	Q68FR2	TN
																				BAR	C3YIY0	A4FUG5	TN
																				BAR	C3YIY0	Q21004	TN
																				BAR	C3YIY0	E7FD40	TN
																				BAR	C3YIY0	F1QJB5	TN
																				BAR	C3YIY0	F1QK94	TN
																				BAR	C3YIY0	F6ZUK5	TN
																				BAR	C3YIY0	D3Z6Q9	TN
																				BAR	C3YIY0	O08539	TN
																				BAR	C3YIY0	Q7TQF7	TN
																				BAR	C3YIY0	Q7Q9R8	TN
																				BAR	C3YIY0	Q7KLE5	TN
																				BAR	C3YIY0	A7SPL1	TN
																				BAR	C3YIY0	O00499	TN
																				BAR	C3YIY0	P49418	TN
																				BAR	C3YIY0	Q9UBW5	TN
																				BAR	C3YIY0	F1NZ04	TN
																				BAR	C3YIY0	Q5ZKL7	TN
																				BAR	C3YIY0	Q68FW8	FN
																				BAR	C3YIY0	Q54IA6	FN
																				BAR	C3YIY0	Q54NT2	FN
																				BAR	C3YIY0	F4NYQ0	FN
																				BAR	C3YIY0	Q4WTS7	FN
																				BAR	C3YIY0	B1H1H2	FN
																				BAR	C3YIY0	F6XMZ3	FN
																				BAR	C3YIY0	Q9JI08	FN
																				BAR	C3YIY0	H2M5R5	FN
																				BAR	C3YIY0	Q7S814	FN
																				BAR	C3YIY0	Q6CCM8	FN
																				BAR	C3YIY0	A7S0R8	FN
																				BAR	C3YIY0	P25343	FN
																				BAR	C3YIY0	Q9NQY0	FN
																				BAR	C3YIY0	Q9UUM7	FN
																				BAR	C3YIY0	Q5AFE4	FN
																				BAR	C3YIY0	A7ENZ2	FN
																				BAR	O08839	O08539	TP
																				BAR	O08839	O00499	TP
																				BAR	O08839	F1NZ04	TP
																				BAR	O08839	Q68FR2	TN
																				BAR	O08839	Q68FW8	TN
																				BAR	O08839	F4NYQ0	TN
																				BAR	O08839	A4FUG5	TN
																				BAR	O08839	Q4WTS7	TN
																				BAR	O08839	B1H1H2	TN
																				BAR	O08839	F1QJB5	TN
																				BAR	O08839	F1QK94	TN
																				BAR	O08839	F6XMZ3	TN
																				BAR	O08839	D3Z6Q9	TN
																				BAR	O08839	Q7TQF7	TN
																				BAR	O08839	Q9JI08	TN
																				BAR	O08839	H2M5R5	TN
																				BAR	O08839	Q7S814	TN
																				BAR	O08839	Q6CCM8	TN
																				BAR	O08839	A7S0R8	TN
																				BAR	O08839	P25343	TN
																				BAR	O08839	P49418	TN
																				BAR	O08839	Q9NQY0	TN
																				BAR	O08839	Q9UBW5	TN
																				BAR	O08839	Q5ZKL7	TN
																				BAR	O08839	Q9UUM7	TN
																				BAR	O08839	Q5AFE4	TN
																				BAR	O08839	A7ENZ2	TN
																				BAR	O08839	Q54IA6	FN
																				BAR	O08839	Q54NT2	FN
																				BAR	O08839	Q21004	FN
																				BAR	O08839	E7FD40	FN
																				BAR	O08839	F6ZUK5	FN
																				BAR	O08839	Q7Q9R8	FN
																				BAR	O08839	Q7KLE5	FN
																				BAR	O08839	A7SPL1	FN
																				BAR	Q68FR2	A4FUG5	TP
																				BAR	Q68FR2	D3Z6Q9	TP
																				BAR	Q68FR2	Q9UBW5	TP
																				BAR	Q68FR2	Q68FW8	TN
																				BAR	Q68FR2	F4NYQ0	TN
																				BAR	Q68FR2	Q4WTS7	TN
																				BAR	Q68FR2	B1H1H2	TN
																				BAR	Q68FR2	E7FD40	TN
																				BAR	Q68FR2	F1QK94	TN
																				BAR	Q68FR2	F6XMZ3	TN
																				BAR	Q68FR2	O08539	TN
																				BAR	Q68FR2	Q7TQF7	TN
																				BAR	Q68FR2	Q9JI08	TN
																				BAR	Q68FR2	H2M5R5	TN
																				BAR	Q68FR2	Q7S814	TN
																				BAR	Q68FR2	Q6CCM8	TN
																				BAR	Q68FR2	A7S0R8	TN
																				BAR	Q68FR2	P25343	TN
																				BAR	Q68FR2	O00499	TN
																				BAR	Q68FR2	P49418	TN
																				BAR	Q68FR2	Q9NQY0	TN
																				BAR	Q68FR2	F1NZ04	TN
																				BAR	Q68FR2	Q9UUM7	TN
																				BAR	Q68FR2	Q5AFE4	TN
																				BAR	Q68FR2	A7ENZ2	TN
																				BAR	Q68FR2	Q54IA6	FN
																				BAR	Q68FR2	Q54NT2	FN
																				BAR	Q68FR2	Q21004	FN
																				BAR	Q68FR2	F1QJB5	FN
																				BAR	Q68FR2	F6ZUK5	FN
																				BAR	Q68FR2	Q7Q9R8	FN
																				BAR	Q68FR2	Q7KLE5	FN
																				BAR	Q68FR2	A7SPL1	FN
																				BAR	Q68FR2	Q5ZKL7	FN
																				BAR	Q68FW8	Q9JI08	TP
																				BAR	Q68FW8	Q9NQY0	TP
																				BAR	Q68FW8	A4FUG5	TN
																				BAR	Q68FW8	Q21004	TN
																				BAR	Q68FW8	E7FD40	TN
																				BAR	Q68FW8	F1QJB5	TN
																				BAR	Q68FW8	F1QK94	TN
																				BAR	Q68FW8	F6ZUK5	TN
																				BAR	Q68FW8	D3Z6Q9	TN
																				BAR	Q68FW8	O08539	TN
																				BAR	Q68FW8	Q7TQF7	TN
																				BAR	Q68FW8	Q7Q9R8	TN
																				BAR	Q68FW8	Q7KLE5	TN
																				BAR	Q68FW8	A7SPL1	TN
																				BAR	Q68FW8	O00499	TN
																				BAR	Q68FW8	P49418	TN
																				BAR	Q68FW8	Q9UBW5	TN
																				BAR	Q68FW8	F1NZ04	TN
																				BAR	Q68FW8	Q5ZKL7	TN
																				BAR	Q68FW8	Q54IA6	FN
																				BAR	Q68FW8	Q54NT2	FN
																				BAR	Q68FW8	F4NYQ0	FN
																				BAR	Q68FW8	Q4WTS7	FN
																				BAR	Q68FW8	B1H1H2	FN
																				BAR	Q68FW8	F6XMZ3	FN
																				BAR	Q68FW8	H2M5R5	FN
																				BAR	Q68FW8	Q7S814	FN
																				BAR	Q68FW8	Q6CCM8	FN
																				BAR	Q68FW8	A7S0R8	FN
																				BAR	Q68FW8	P25343	FN
																				BAR	Q68FW8	Q9UUM7	FN
																				BAR	Q68FW8	Q5AFE4	FN
																				BAR	Q68FW8	A7ENZ2	FN
																				BAR	Q54IA6	Q54NT2	TN
																				BAR	Q54IA6	F4NYQ0	FN
																				BAR	Q54IA6	A4FUG5	FN
																				BAR	Q54IA6	Q4WTS7	FN
																				BAR	Q54IA6	Q21004	FN
																				BAR	Q54IA6	B1H1H2	FN
																				BAR	Q54IA6	E7FD40	FN
																				BAR	Q54IA6	F1QJB5	FN
																				BAR	Q54IA6	F1QK94	FN
																				BAR	Q54IA6	F6XMZ3	FN
																				BAR	Q54IA6	F6ZUK5	FN
																				BAR	Q54IA6	D3Z6Q9	FN
																				BAR	Q54IA6	O08539	FN
																				BAR	Q54IA6	Q7TQF7	FN
																				BAR	Q54IA6	Q9JI08	FN
																				BAR	Q54IA6	H2M5R5	FN
																				BAR	Q54IA6	Q7S814	FN
																				BAR	Q54IA6	Q7Q9R8	FN
																				BAR	Q54IA6	Q7KLE5	FN
																				BAR	Q54IA6	Q6CCM8	FN
																				BAR	Q54IA6	A7S0R8	FN
																				BAR	Q54IA6	A7SPL1	FN
																				BAR	Q54IA6	P25343	FN
																				BAR	Q54IA6	O00499	FN
																				BAR	Q54IA6	P49418	FN
																				BAR	Q54IA6	Q9NQY0	FN
																				BAR	Q54IA6	Q9UBW5	FN
																				BAR	Q54IA6	F1NZ04	FN
																				BAR	Q54IA6	Q5ZKL7	FN
																				BAR	Q54IA6	Q9UUM7	FN
																				BAR	Q54IA6	Q5AFE4	FN
																				BAR	Q54IA6	A7ENZ2	FN
																				BAR	Q54NT2	F4NYQ0	FN
																				BAR	Q54NT2	A4FUG5	FN
																				BAR	Q54NT2	Q4WTS7	FN
																				BAR	Q54NT2	Q21004	FN
																				BAR	Q54NT2	B1H1H2	FN
																				BAR	Q54NT2	E7FD40	FN
																				BAR	Q54NT2	F1QJB5	FN
																				BAR	Q54NT2	F1QK94	FN
																				BAR	Q54NT2	F6XMZ3	FN
																				BAR	Q54NT2	F6ZUK5	FN
																				BAR	Q54NT2	D3Z6Q9	FN
																				BAR	Q54NT2	O08539	FN
																				BAR	Q54NT2	Q7TQF7	FN
																				BAR	Q54NT2	Q9JI08	FN
																				BAR	Q54NT2	H2M5R5	FN
																				BAR	Q54NT2	Q7S814	FN
																				BAR	Q54NT2	Q7Q9R8	FN
																				BAR	Q54NT2	Q7KLE5	FN
																				BAR	Q54NT2	Q6CCM8	FN
																				BAR	Q54NT2	A7S0R8	FN
																				BAR	Q54NT2	A7SPL1	FN
																				BAR	Q54NT2	P25343	FN
																				BAR	Q54NT2	O00499	FN
																				BAR	Q54NT2	P49418	FN
																				BAR	Q54NT2	Q9NQY0	FN
																				BAR	Q54NT2	Q9UBW5	FN
																				BAR	Q54NT2	F1NZ04	FN
																				BAR	Q54NT2	Q5ZKL7	FN
																				BAR	Q54NT2	Q9UUM7	FN
																				BAR	Q54NT2	Q5AFE4	FN
																				BAR	Q54NT2	A7ENZ2	FN
																				BAR	F4NYQ0	A4FUG5	TN
																				BAR	F4NYQ0	Q21004	TN
																				BAR	F4NYQ0	E7FD40	TN
																				BAR	F4NYQ0	F1QJB5	TN
																				BAR	F4NYQ0	F1QK94	TN
																				BAR	F4NYQ0	F6ZUK5	TN
																				BAR	F4NYQ0	D3Z6Q9	TN
																				BAR	F4NYQ0	O08539	TN
																				BAR	F4NYQ0	Q7TQF7	TN
																				BAR	F4NYQ0	Q7Q9R8	TN
																				BAR	F4NYQ0	Q7KLE5	TN
																				BAR	F4NYQ0	A7SPL1	TN
																				BAR	F4NYQ0	O00499	TN
																				BAR	F4NYQ0	P49418	TN
																				BAR	F4NYQ0	Q9UBW5	TN
																				BAR	F4NYQ0	F1NZ04	TN
																				BAR	F4NYQ0	Q5ZKL7	TN
																				BAR	F4NYQ0	Q4WTS7	FN
																				BAR	F4NYQ0	B1H1H2	FN
																				BAR	F4NYQ0	F6XMZ3	FN
																				BAR	F4NYQ0	Q9JI08	FN
																				BAR	F4NYQ0	H2M5R5	FN
																				BAR	F4NYQ0	Q7S814	FN
																				BAR	F4NYQ0	Q6CCM8	FN
																				BAR	F4NYQ0	A7S0R8	FN
																				BAR	F4NYQ0	P25343	FN
																				BAR	F4NYQ0	Q9NQY0	FN
																				BAR	F4NYQ0	Q9UUM7	FN
																				BAR	F4NYQ0	Q5AFE4	FN
																				BAR	F4NYQ0	A7ENZ2	FN
																				BAR	A4FUG5	D3Z6Q9	TP
																				BAR	A4FUG5	Q9UBW5	TP
																				BAR	A4FUG5	Q4WTS7	TN
																				BAR	A4FUG5	B1H1H2	TN
																				BAR	A4FUG5	E7FD40	TN
																				BAR	A4FUG5	F1QK94	TN
																				BAR	A4FUG5	F6XMZ3	TN
																				BAR	A4FUG5	O08539	TN
																				BAR	A4FUG5	Q7TQF7	TN
																				BAR	A4FUG5	Q9JI08	TN
																				BAR	A4FUG5	H2M5R5	TN
																				BAR	A4FUG5	Q7S814	TN
																				BAR	A4FUG5	Q6CCM8	TN
																				BAR	A4FUG5	A7S0R8	TN
																				BAR	A4FUG5	P25343	TN
																				BAR	A4FUG5	O00499	TN
																				BAR	A4FUG5	P49418	TN
																				BAR	A4FUG5	Q9NQY0	TN
																				BAR	A4FUG5	F1NZ04	TN
																				BAR	A4FUG5	Q9UUM7	TN
																				BAR	A4FUG5	Q5AFE4	TN
																				BAR	A4FUG5	A7ENZ2	TN
																				BAR	A4FUG5	Q21004	FN
																				BAR	A4FUG5	F1QJB5	FN
																				BAR	A4FUG5	F6ZUK5	FN
																				BAR	A4FUG5	Q7Q9R8	FN
																				BAR	A4FUG5	Q7KLE5	FN
																				BAR	A4FUG5	A7SPL1	FN
																				BAR	A4FUG5	Q5ZKL7	FN
																				BAR	Q4WTS7	Q21004	TN
																				BAR	Q4WTS7	E7FD40	TN
																				BAR	Q4WTS7	F1QJB5	TN
																				BAR	Q4WTS7	F1QK94	TN
																				BAR	Q4WTS7	F6ZUK5	TN
																				BAR	Q4WTS7	D3Z6Q9	TN
																				BAR	Q4WTS7	O08539	TN
																				BAR	Q4WTS7	Q7TQF7	TN
																				BAR	Q4WTS7	Q7Q9R8	TN
																				BAR	Q4WTS7	Q7KLE5	TN
																				BAR	Q4WTS7	A7SPL1	TN
																				BAR	Q4WTS7	O00499	TN
																				BAR	Q4WTS7	P49418	TN
																				BAR	Q4WTS7	Q9UBW5	TN
																				BAR	Q4WTS7	F1NZ04	TN
																				BAR	Q4WTS7	Q5ZKL7	TN
																				BAR	Q4WTS7	B1H1H2	FN
																				BAR	Q4WTS7	F6XMZ3	FN
																				BAR	Q4WTS7	Q9JI08	FN
																				BAR	Q4WTS7	H2M5R5	FN
																				BAR	Q4WTS7	Q7S814	FN
																				BAR	Q4WTS7	Q6CCM8	FN
																				BAR	Q4WTS7	A7S0R8	FN
																				BAR	Q4WTS7	P25343	FN
																				BAR	Q4WTS7	Q9NQY0	FN
																				BAR	Q4WTS7	Q9UUM7	FN
																				BAR	Q4WTS7	Q5AFE4	FN
																				BAR	Q4WTS7	A7ENZ2	FN
																				BAR	Q21004	B1H1H2	TN
																				BAR	Q21004	F6XMZ3	TN
																				BAR	Q21004	Q9JI08	TN
																				BAR	Q21004	H2M5R5	TN
																				BAR	Q21004	Q7S814	TN
																				BAR	Q21004	Q6CCM8	TN
																				BAR	Q21004	A7S0R8	TN
																				BAR	Q21004	P25343	TN
																				BAR	Q21004	Q9NQY0	TN
																				BAR	Q21004	Q9UUM7	TN
																				BAR	Q21004	Q5AFE4	TN
																				BAR	Q21004	A7ENZ2	TN
																				BAR	Q21004	E7FD40	FN
																				BAR	Q21004	F1QJB5	FN
																				BAR	Q21004	F1QK94	FN
																				BAR	Q21004	F6ZUK5	FN
																				BAR	Q21004	D3Z6Q9	FN
																				BAR	Q21004	O08539	FN
																				BAR	Q21004	Q7TQF7	FN
																				BAR	Q21004	Q7Q9R8	FN
																				BAR	Q21004	Q7KLE5	FN
																				BAR	Q21004	A7SPL1	FN
																				BAR	Q21004	O00499	FN
																				BAR	Q21004	P49418	FN
																				BAR	Q21004	Q9UBW5	FN
																				BAR	Q21004	F1NZ04	FN
																				BAR	Q21004	Q5ZKL7	FN
																				BAR	B1H1H2	H2M5R5	TP
																				BAR	B1H1H2	E7FD40	TN
																				BAR	B1H1H2	F1QJB5	TN
																				BAR	B1H1H2	F1QK94	TN
																				BAR	B1H1H2	F6ZUK5	TN
																				BAR	B1H1H2	D3Z6Q9	TN
																				BAR	B1H1H2	O08539	TN
																				BAR	B1H1H2	Q7TQF7	TN
																				BAR	B1H1H2	Q7Q9R8	TN
																				BAR	B1H1H2	Q7KLE5	TN
																				BAR	B1H1H2	A7SPL1	TN
																				BAR	B1H1H2	O00499	TN
																				BAR	B1H1H2	P49418	TN
																				BAR	B1H1H2	Q9UBW5	TN
																				BAR	B1H1H2	F1NZ04	TN
																				BAR	B1H1H2	Q5ZKL7	TN
																				BAR	B1H1H2	F6XMZ3	FN
																				BAR	B1H1H2	Q9JI08	FN
																				BAR	B1H1H2	Q7S814	FN
																				BAR	B1H1H2	Q6CCM8	FN
																				BAR	B1H1H2	A7S0R8	FN
																				BAR	B1H1H2	P25343	FN
																				BAR	B1H1H2	Q9NQY0	FN
																				BAR	B1H1H2	Q9UUM7	FN
																				BAR	B1H1H2	Q5AFE4	FN
																				BAR	B1H1H2	A7ENZ2	FN
																				BAR	E7FD40	F1QJB5	TN
																				BAR	E7FD40	F1QK94	TN
																				BAR	E7FD40	F6XMZ3	TN
																				BAR	E7FD40	D3Z6Q9	TN
																				BAR	E7FD40	Q7TQF7	TN
																				BAR	E7FD40	Q9JI08	TN
																				BAR	E7FD40	H2M5R5	TN
																				BAR	E7FD40	Q7S814	TN
																				BAR	E7FD40	Q6CCM8	TN
																				BAR	E7FD40	A7S0R8	TN
																				BAR	E7FD40	P25343	TN
																				BAR	E7FD40	P49418	TN
																				BAR	E7FD40	Q9NQY0	TN
																				BAR	E7FD40	Q9UBW5	TN
																				BAR	E7FD40	Q5ZKL7	TN
																				BAR	E7FD40	Q9UUM7	TN
																				BAR	E7FD40	Q5AFE4	TN
																				BAR	E7FD40	A7ENZ2	TN
																				BAR	E7FD40	F6ZUK5	FN
																				BAR	E7FD40	O08539	FN
																				BAR	E7FD40	Q7Q9R8	FN
																				BAR	E7FD40	Q7KLE5	FN
																				BAR	E7FD40	A7SPL1	FN
																				BAR	E7FD40	O00499	FN
																				BAR	E7FD40	F1NZ04	FN
																				BAR	F1QJB5	F1QK94	TN
																				BAR	F1QJB5	F6XMZ3	TN
																				BAR	F1QJB5	O08539	TN
																				BAR	F1QJB5	Q7TQF7	TN
																				BAR	F1QJB5	Q9JI08	TN
																				BAR	F1QJB5	H2M5R5	TN
																				BAR	F1QJB5	Q7S814	TN
																				BAR	F1QJB5	Q6CCM8	TN
																				BAR	F1QJB5	A7S0R8	TN
																				BAR	F1QJB5	P25343	TN
																				BAR	F1QJB5	O00499	TN
																				BAR	F1QJB5	P49418	TN
																				BAR	F1QJB5	Q9NQY0	TN
																				BAR	F1QJB5	F1NZ04	TN
																				BAR	F1QJB5	Q9UUM7	TN
																				BAR	F1QJB5	Q5AFE4	TN
																				BAR	F1QJB5	A7ENZ2	TN
																				BAR	F1QJB5	F6ZUK5	FN
																				BAR	F1QJB5	D3Z6Q9	FN
																				BAR	F1QJB5	Q7Q9R8	FN
																				BAR	F1QJB5	Q7KLE5	FN
																				BAR	F1QJB5	A7SPL1	FN
																				BAR	F1QJB5	Q9UBW5	FN
																				BAR	F1QJB5	Q5ZKL7	FN
																				BAR	F1QK94	F6XMZ3	TN
																				BAR	F1QK94	D3Z6Q9	TN
																				BAR	F1QK94	O08539	TN
																				BAR	F1QK94	Q9JI08	TN
																				BAR	F1QK94	H2M5R5	TN
																				BAR	F1QK94	Q7S814	TN
																				BAR	F1QK94	Q6CCM8	TN
																				BAR	F1QK94	A7S0R8	TN
																				BAR	F1QK94	P25343	TN
																				BAR	F1QK94	O00499	TN
																				BAR	F1QK94	Q9NQY0	TN
																				BAR	F1QK94	Q9UBW5	TN
																				BAR	F1QK94	F1NZ04	TN
																				BAR	F1QK94	Q5ZKL7	TN
																				BAR	F1QK94	Q9UUM7	TN
																				BAR	F1QK94	Q5AFE4	TN
																				BAR	F1QK94	A7ENZ2	TN
																				BAR	F1QK94	F6ZUK5	FN
																				BAR	F1QK94	Q7TQF7	FN
																				BAR	F1QK94	Q7Q9R8	FN
																				BAR	F1QK94	Q7KLE5	FN
																				BAR	F1QK94	A7SPL1	FN
																				BAR	F1QK94	P49418	FN
																				BAR	F6XMZ3	F6ZUK5	TN
																				BAR	F6XMZ3	D3Z6Q9	TN
																				BAR	F6XMZ3	O08539	TN
																				BAR	F6XMZ3	Q7TQF7	TN
																				BAR	F6XMZ3	Q7Q9R8	TN
																				BAR	F6XMZ3	Q7KLE5	TN
																				BAR	F6XMZ3	A7SPL1	TN
																				BAR	F6XMZ3	O00499	TN
																				BAR	F6XMZ3	P49418	TN
																				BAR	F6XMZ3	Q9UBW5	TN
																				BAR	F6XMZ3	F1NZ04	TN
																				BAR	F6XMZ3	Q5ZKL7	TN
																				BAR	F6XMZ3	Q9JI08	FN
																				BAR	F6XMZ3	H2M5R5	FN
																				BAR	F6XMZ3	Q7S814	FN
																				BAR	F6XMZ3	Q6CCM8	FN
																				BAR	F6XMZ3	A7S0R8	FN
																				BAR	F6XMZ3	P25343	FN
[truncated: 7,925 more rows]

## Sheet: Supplementary Data 2
Group order	Anchor	Group	Query RefSeq accession	Query Taxonomy ID	Query Species name	Relative distance from the anchor	Number of direct orthologs shared with the anchor	Number of Query protein-coding genes	Orthologs / Query protein-coding genes (%)
1	Human	Primates	GCF_028858775.2	9598	Pan troglodytes	0.250671	17869	22561	79.203
1	Human	Primates	GCF_029289425.2	9597	Pan paniscus	0.253805	17742	22890	77.5098
1	Human	Primates	GCF_028885625.2	9600	Pongo pygmaeus	0.339026	17599	22085	79.6876
1	Human	Primates	GCF_028885655.2	9601	Pongo abelii	0.35272	17640	22189	79.4989
1	Human	Primates	GCF_006542625.1	61853	Nomascus leucogenys	0.369592	17356	20527	84.5521
1	Human	Primates	GCF_009828535.3	81572	Hylobates moloch	0.375308	17097	21733	78.6684
1	Human	Primates	GCF_028878055.3	9590	Symphalangus syndactylus	0.375397	17397	22102	78.7123
1	Human	Primates	GCF_003339765.1	9544	Macaca mulatta	0.421667	17581	21121	83.2394
1	Human	Primates	GCF_024542745.1	257877	Macaca thibetana	0.424474	17372	21402	81.17
1	Human	Primates	GCF_003255815.1	9565	Theropithecus gelada	0.425127	17346	20683	83.866
1	Human	Primates	GCF_037993035.1	9541	Macaca fascicularis	0.427731	17476	21813	80.1174
1	Human	Primates	GCF_015252025.1	60711	Chlorocebus sabaeus	0.4324	17191	21620	79.5143
1	Human	Primates	GCF_000955945.1	9531	Cercocebus atys	0.440589	17364	20614	84.234
1	Human	Primates	GCF_007565055.1	61622	Rhinopithecus roxellana	0.44306	17354	21094	82.2698
1	Human	Primates	GCF_002776525.5	591936	Piliocolobus tephrosceles	0.448149	17026	21528	79.0877
1	Human	Primates	GCF_000956065.1	9545	Macaca nemestrina	0.452696	17197	21128	81.3944
1	Human	Primates	GCF_009764315.1	54180	Trachypithecus francoisi	0.452747	17181	21701	79.1715
1	Human	Primates	GCF_000951035.1	336983	Colobus angolensis	0.477113	17090	20103	85.0122
1	Human	Primates	GCF_000951045.1	9568	Mandrillus leucophaeus	0.483777	17044	20267	84.0973
1	Human	Primates	GCF_001698545.2	61621	Rhinopithecus bieti	0.488398	16872	21657	77.9055
1	Human	Primates	GCF_030222135.1	37293	Aotus nancymaae	0.560571	17084	21779	78.4425
1	Human	Primates	GCF_009761245.1	9515	Sapajus apella	0.566834	17081	20564	83.0626
1	Human	Primates	GCF_011100555.1	9483	Callithrix jacchus	0.587878	17147	22355	76.7032
1	Human	Primates	GCF_001604975.1	2715852	Cebus imitator	0.604676	17014	21544	78.9733
1	Human	Primates	GCF_020740605.2	9447	Lemur catta	0.75269	16600	19990	83.0415
1	Human	Primates	GCF_000165445.2	30608	Microcebus murinus	0.76633	16483	20522	80.3187
1	Human	Primates	GCF_000164805.1	1868482	Carlito syrichta	0.80399	15196	20017	75.9155
1	Human	Primates	GCF_027406575.1	9470	Nycticebus coucang	0.80899	16712	22137	75.4935
1	Human	Primates	GCF_000956105.1	379532	Propithecus coquereli	0.814308	16607	19391	85.6428
1	Human	Primates	GCF_000181295.1	30611	Otolemur garnettii	0.837178	16492	19558	84.3236
2	Human	Rodents	GCF_902686445.1	30640	Sciurus carolinensis	0.811109	16600	21959	75.5954
2	Human	Rodents	GCF_003676075.3	93162	Marmota flaviventris	0.816991	16346	21191	77.1365
2	Human	Rodents	GCF_021218885.2	9995	Marmota monax	0.826149	16589	21924	75.6659
2	Human	Rodents	GCF_003426925.1	9999	Urocitellus parryii	0.826954	16305	19359	84.2244
2	Human	Rodents	GCF_016881025.1	43179	Ictidomys tridecemlineatus	0.828483	16353	20734	78.8705
2	Human	Rodents	GCF_001458135.2	9994	Marmota marmota	0.838967	16325	21014	77.6863
2	Human	Rodents	GCF_001984765.1	51338	Castor canadensis	0.897793	15066	21700	69.4286
2	Human	Rodents	GCF_000276665.1	34839	Chinchilla lanigera	0.929885	16210	20537	78.9307
2	Human	Rodents	GCF_019054845.1	105255	Dipodomys spectabilis	0.940231	16108	20632	78.0729
2	Human	Rodents	GCF_034190915.1	10141	Cavia porcellus	0.945916	16289	21478	75.8404
2	Human	Rodents	GCF_000622305.1	1026970	Nannospalax galili	0.947062	16186	20986	77.1276
2	Human	Rodents	GCF_023159225.1	214514	Perognathus longimembris	0.947868	15996	20883	76.5982
2	Human	Rodents	GCF_000247695.1	10181	Heterocephalus glaber	0.954309	16116	19978	80.6687
2	Human	Rodents	GCF_007827085.1	564181	Peromyscus californicus	0.960913	16319	21877	74.5943
2	Human	Rodents	GCF_020740685.1	51337	Jaculus jaculus	0.961238	16118	20913	77.0717
2	Human	Rodents	GCF_949786415.1	42410	Peromyscus eremicus	0.961376	16177	22148	73.0405
2	Human	Rodents	GCF_012274545.1	885580	Fukomys damarensis	0.964979	15827	20213	78.3011
2	Human	Rodents	GCF_004664715.2	10041	Peromyscus leucopus	0.968127	15967	22198	71.9299
2	Human	Rodents	GCF_950005125.1	269649	Chionomys nivalis	0.981473	16268	22222	73.2067
2	Human	Rodents	GCF_003704035.1	230844	Peromyscus maniculatus	0.984458	16268	22079	73.6809
2	Human	Rodents	GCF_003668045.3	10029	Cricetulus griseus	0.984466	15594	21776	71.6109
2	Human	Rodents	GCF_902806735.1	447135	Myodes glareolus	0.98554	15875	20671	76.7984
2	Human	Rodents	GCF_903995425.1	38674	Onychomys torridus	0.986581	16121	20942	76.9793
2	Human	Rodents	GCF_011762505.1	61156	Arvicanthis niloticus	0.988362	16229	22234	72.9918
2	Human	Rodents	GCF_017639785.1	10036	Mesocricetus auratus	0.988435	16324	21616	75.5181
2	Human	Rodents	GCF_943737965.1	109678	Phodopus roborovskii	0.988996	16054	20480	78.3887
2	Human	Rodents	GCF_018167655.1	111838	Microtus oregoni	0.990631	14791	25418	58.191
2	Human	Rodents	GCF_907164565.1	48139	Psammomys obesus	0.991086	16180	20185	80.1585
2	Human	Rodents	GCF_000151885.1	10020	Dipodomys ordii	0.992607	16001	19786	80.8703
2	Human	Rodents	GCF_030254825.1	10047	Meriones unguiculatus	0.993729	16302	21259	76.6828
2	Human	Rodents	GCF_004785775.1	491861	Grammomys surdaster	0.994616	16135	21298	75.7583
2	Human	Rodents	GCF_036323735.1	10116	Rattus norvegicus	0.995828	16752	23154	72.3503
2	Human	Rodents	GCF_903992535.2	1047088	Arvicola amphibius	0.99595	16191	21424	75.5741
2	Human	Rodents	GCF_008632895.1	35658	Mastomys coucha	0.996592	16182	20166	80.244
2	Human	Rodents	GCF_000317375.1	79684	Microtus ochrogaster	0.997341	16186	20077	80.6196
2	Human	Rodents	GCF_000001635.27	10090	Mus musculus	1	16816	22198	75.7546
2	Human	Rodents	GCF_014885135.2	100897	Alexandromys fortis	1.00134	16189	21656	74.7553
2	Human	Rodents	GCF_903995435.1	60746	Acomys russatus	1.00157	16155	20811	77.6272
2	Human	Rodents	GCF_011064425.1	10117	Rattus rattus	1.00308	15814	21597	73.2231
2	Human	Rodents	GCF_900094665.2	10089	Mus caroli	1.0055	16227	21002	77.2641
2	Human	Rodents	GCF_000260255.1	10160	Octodon degus	1.00897	15963	20610	77.4527
2	Human	Rodents	GCF_947179515.1	10129	Apodemus sylvaticus	1.01652	16290	22444	72.5806
2	Human	Rodents	GCF_900095145.1	10093	Mus pahari	1.01806	16262	20482	79.3965
3	Human	Other mammals	GCF_021613505.1	89248	Equus quagga	0.783378	16000	21070	75.9374
3	Human	Other mammals	GCF_022079265.1	61384	Lynx rufus	0.795455	16594	19918	83.3116
3	Human	Other mammals	GCF_000283155.1	73337	Ceratotherium simum	0.796358	16361	19984	81.8705
3	Human	Other mammals	GCF_027409185.1	110931	Cynocephalus volans	0.798155	16534	21694	76.2146
3	Human	Other mammals	GCF_016509475.1	37029	Prionailurus bengalensis	0.79961	16618	20003	83.0775
3	Human	Other mammals	GCF_024362965.1	9691	Panthera pardus	0.800704	16668	20517	81.2399
3	Human	Other mammals	GCF_020826845.1	77932	Diceros bicornis	0.800719	16599	21434	77.4424
3	Human	Other mammals	GCF_020975775.1	9643	Ursus americanus	0.801059	16594	20389	81.387
3	Human	Other mammals	GCF_018350195.1	9694	Panthera tigris	0.801188	16623	20232	82.1619
3	Human	Other mammals	GCF_018350155.1	46844	Leopardus geoffroyi	0.801715	16660	20127	82.7744
3	Human	Other mammals	GCF_004348235.1	9720	Phoca vitulina	0.802794	16486	19993	82.4589
3	Human	Other mammals	GCF_018350175.1	9685	Felis catus	0.803447	16677	20453	81.5382
3	Human	Other mammals	GCF_018350215.1	9689	Panthera leo	0.806209	16064	19491	82.4175
3	Human	Other mammals	GCF_022837055.1	61388	Prionailurus viverrinus	0.807402	16613	20111	82.6065
3	Human	Other mammals	GCF_027475565.1	32536	Acinonyx jubatus	0.809134	16680	19999	83.4042
3	Human	Other mammals	GCF_028018385.1	61452	Neofelis nebulosa	0.809554	16681	20501	81.3668
3	Human	Other mammals	GCF_023721935.1	29064	Panthera uncia	0.80986	16261	20201	80.496
3	Human	Other mammals	GCF_014898765.1	1608482	Puma yagouaroundi	0.810562	16476	19954	82.5699
3	Human	Other mammals	GCF_016077325.2	9793	Equus asinus	0.811452	16646	21414	77.7342
3	Human	Other mammals	GCF_011800145.1	9715	Mirounga leonina	0.812012	16264	19899	81.7328
3	Human	Other mammals	GCF_007474595.2	61383	Lynx canadensis	0.813069	16402	19742	83.0818
3	Human	Other mammals	GCF_002201575.2	29088	Neomonachus schauinslandi	0.81382	16488	19838	83.1132
3	Human	Other mammals	GCF_004028035.1	34886	Eumetopias jubatus	0.81395	16386	19668	83.313
3	Human	Other mammals	GCF_023065955.2	9644	Ursus arctos	0.814722	16396	20319	80.6929
3	Human	Other mammals	GCF_002007445.2	9646	Ailuropoda melanoleuca	0.816113	16411	20837	78.7589
3	Human	Other mammals	GCF_036321535.1	9838	Camelus dromedarius	0.81704	16442	19771	83.1622
3	Human	Other mammals	GCF_003265705.1	34884	Callorhinus ursinus	0.817244	14936	21632	69.0459
3	Human	Other mammals	GCF_017311325.1	29073	Ursus maritimus	0.818748	16450	20419	80.5622
3	Human	Other mammals	GCF_905146905.1	34880	Nyctereutes procyonoides	0.819366	16506	20849	79.1693
3	Human	Other mammals	GCF_000321225.1	9708	Odobenus rosmarus	0.821172	16725	19094	87.593
3	Human	Other mammals	GCF_009829155.1	36723	Mustela erminea	0.822994	16536	20934	78.9911
3	Human	Other mammals	GCF_003254725.2	286419	Canis lupus	0.823189	16651	20775	80.1492
3	Human	Other mammals	GCF_011100685.1	9615	Canis lupus	0.823262	16572	21175	78.2621
3	Human	Other mammals	GCF_000696425.1	482537	Galeopterus variegatus	0.823319	15794	22834	69.1688
3	Human	Other mammals	GCF_010015895.1	76717	Lontra canadensis	0.823563	16430	20305	80.916
3	Human	Other mammals	GCF_020171115.1	452646	Neogale vison	0.823929	16552	20422	81.0498
3	Human	Other mammals	GCF_009762305.2	9704	Zalophus californianus	0.825799	16651	21397	77.8193
3	Human	Other mammals	GCF_012393455.1	9711	Halichoerus grypus	0.826808	16142	21245	75.9802
3	Human	Other mammals	GCF_029215605.1	9716	Mirounga angustirostris	0.827955	16531	19977	82.7502
3	Human	Other mammals	GCF_028533385.1	9690	Panthera onca	0.828231	16397	21071	77.8179
3	Human	Other mammals	GCF_018345385.1	494514	Vulpes lagopus	0.829167	16519	20695	79.8212
3	Human	Other mammals	GCF_003009895.1	95912	Hyaena hyaena	0.829671	16507	20024	82.4361
3	Human	Other mammals	GCF_003327715.1	9696	Puma concolor	0.830134	15316	17659	86.732
3	Human	Other mammals	GCF_002863925.1	9796	Equus caballus	0.83033	16844	21772	77.3654
3	Human	Other mammals	GCF_002288905.1	391180	Enhydra lutris	0.832159	16316	19340	84.364
3	Human	Other mammals	GCF_011764305.1	9669	Mustela putorius	0.832338	16616	20794	79.9077
3	Human	Other mammals	GCF_030435805.1	9666	Mustela lutreola	0.83242	16646	20701	80.4116
3	Human	Other mammals	GCF_000696695.1	9798	Equus przewalskii	0.833941	16625	20517	81.0304
3	Human	Other mammals	GCF_022355385.1	77151	Mustela nigripes	0.834258	16505	20269	81.4298
3	Human	Other mammals	GCF_902655055.1	9657	Lutra lutra	0.836535	16562	20887	79.2933
3	Human	Other mammals	GCF_902729225.1	132908	Pteropus vampyrus	0.839373	15908	19574	81.2711
3	Human	Other mammals	GCF_030028045.1	575201	Hippopotamus amphibius	0.84222	16562	22139	74.8092
3	Human	Other mammals	GCF_003160815.1	9627	Vulpes vulpes	0.842586	16339	19366	84.3695
3	Human	Other mammals	GCF_016906955.1	41426	Phacochoerus africanus	0.843017	16557	20276	81.6581
3	Human	Other mammals	GCF_028564815.1	27606	Eubalaena glacialis	0.844635	16438	20149	81.5822
3	Human	Other mammals	GCF_000003025.6	9823	Sus scrofa	0.84505	16458	20666	79.6381
3	Human	Other mammals	GCF_028023285.1	2746895	Balaenoptera ricei	0.845986	16379	19788	82.7724
3	Human	Other mammals	GCF_949987515.1	9728	Delphinus delphis	0.846295	16073	18393	87.3865
3	Human	Other mammals	GCF_009834535.1	419612	Camelus ferus	0.847181	16496	20222	81.5745
3	Human	Other mammals	GCF_014176215.1	9407	Rousettus aegyptiacus	0.851329	16372	19070	85.8521
3	Human	Other mammals	GCF_009873245.2	9771	Balaenoptera musculus	0.854558	16384	19686	83.2267
3	Human	Other mammals	GCF_000164845.4	30538	Vicugna pacos	0.855013	16311	19490	83.6891
3	Human	Other mammals	GCF_011762595.1	9739	Tursiops truncatus	0.856136	16211	19240	84.2568
3	Human	Other mammals	GCF_000334495.1	246437	Tupaia chinensis	0.856721	16139	21077	76.5716
3	Human	Other mammals	GCF_949987535.1	9767	Balaenoptera acutorostrata	0.856851	16463	20286	81.1545
3	Human	Other mammals	GCF_025265405.1	48708	Mesoplodon densirostris	0.858161	16258	19759	82.2815
3	Human	Other mammals	GCF_937001465.1	9733	Orcinus orca	0.858405	16332	19396	84.2029
3	Human	Other mammals	GCF_949774975.1	27610	Lagenorhynchus albirostris	0.861211	16256	19117	85.0343
3	Human	Other mammals	GCF_002837175.3	9755	Physeter macrocephalus	0.861389	15993	20412	78.351
3	Human	Other mammals	GCF_002288925.2	9749	Delphinapterus leucas	0.861967	16197	18469	87.6983
3	Human	Other mammals	GCF_963455315.1	9731	Globicephala melas	0.863398	16259	18508	87.8485
3	Human	Other mammals	GCF_026419965.1	27615	Kogia breviceps	0.864635	16255	18349	88.5879
3	Human	Other mammals	GCF_000767855.1	9837	Camelus bactrianus	0.865773	16326	19712	82.8226
3	Human	Other mammals	GCF_014898055.3	50954	Talpa occidentalis	0.86622	16218	21597	75.0938
3	Human	Other mammals	GCF_000325575.1	9402	Pteropus alecto	0.866863	16266	18363	88.5803
3	Human	Other mammals	GCF_963924675.1	9742	Phocoena phocoena	0.868376	16293	18252	89.2669
3	Human	Other mammals	GCF_003676395.1	3371155	Sagmatias obliquidens	0.868384	16256	18432	88.1944
3	Human	Other mammals	GCF_029407905.1	3119969	Bubalus kerabau	0.86914	16451	21871	75.2183
3	Human	Other mammals	GCF_008692025.1	42100	Phocoena sinus	0.869571	16243	19069	85.1801
3	Human	Other mammals	GCF_033115175.1	9983	Lepus europaeus	0.873158	16336	21467	76.0982
3	Human	Other mammals	GCF_019923935.1	89462	Bubalus bubalis	0.873288	16401	21359	76.7873
3	Human	Other mammals	GCF_004115265.2	59479	Rhinolophus ferrumequinum	0.87363	16518	19652	84.0525
3	Human	Other mammals	GCF_003031525.2	1706337	Neophocaena asiaeorientalis	0.875069	16029	18258	87.7917
3	Human	Other mammals	GCF_033118175.1	30532	Dama dama	0.87694	16506	22157	74.4956
3	Human	Other mammals	GCF_032452875.1	9906	Bos javanicus	0.877094	16540	21582	76.6379
3	Human	Other mammals	GCF_002263795.3	9913	Bos taurus	0.877607	16624	21667	76.725
3	Human	Other mammals	GCF_910594005.1	9860	Cervus elaphus	0.878038	16525	22941	72.0326
3	Human	Other mammals	GCF_009806435.1	9986	Oryctolagus cuniculus	0.8782	16500	21895	75.3597
3	Human	Other mammals	GCF_006229205.1	37032	Suricata suricatta	0.878379	16291	19608	83.0834
3	Human	Other mammals	GCF_022376915.1	68408	Moschus berezovskii	0.880453	16168	20842	77.5741
3	Human	Other mammals	GCF_019320065.1	1574408	Cervus canadensis	0.881624	16320	22348	73.0267
3	Human	Other mammals	GCF_015220235.1	27675	Choloepus didactylus	0.883601	16201	23549	68.797
3	Human	Other mammals	GCF_000349705.1	9713	Leptonychotes weddellii	0.883674	15204	22214	68.4433
3	Human	Other mammals	GCF_024166365.1	99487	Elephas maximus	0.88369	16450	21809	75.4276
3	Human	Other mammals	GCF_001704415.2	9925	Capra hircus	0.886683	16351	20572	79.4818
3	Human	Other mammals	GCF_030014295.1	9785	Loxodonta africana	0.886878	16422	22303	73.6314
3	Human	Other mammals	GCF_000247795.1	9915	Bos indicus	0.889408	16522	20976	78.7662
3	Human	Other mammals	GCF_014108415.1	27622	Molossus molossus	0.889847	16305	19367	84.1896
3	Human	Other mammals	GCF_000243295.1	127582	Trichechus manatus	0.890286	16184	19114	84.6709
3	Human	Other mammals	GCF_963930625.1	9886	Muntiacus reevesi	0.890554	16488	21410	77.0107
3	Human	Other mammals	GCF_000442215.2	118797	Lipotes vexillifer	0.891791	15590	17942	86.8911
3	Human	Other mammals	GCF_016772045.2	9940	Ovis aries	0.892945	16540	21300	77.6526
3	Human	Other mammals	GCF_021234165.1	1884717	Pteronotus mesoamericanus	0.894775	16381	19214	85.2555
3	Human	Other mammals	GCF_023091745.1	37181	Budorcas taxicolor	0.895621	16235	20434	79.4509
3	Human	Other mammals	GCF_014754425.2	59534	Oryx dammah	0.896833	16174	21161	76.4331
3	Human	Other mammals	GCF_001890085.2	186990	Hipposideros armiger	0.899509	15973	18920	84.4239
3	Human	Other mammals	GCF_001595765.1	291302	Miniopterus natalensis	0.899574	15957	18161	87.8641
3	Human	Other mammals	GCF_000260355.1	143302	Condylura cristata	0.90029	15485	17882	86.5955
3	Human	Other mammals	GCF_030020395.1	143292	Manis pentadactyla	0.902437	16271	21077	77.1979
3	Human	Other mammals	GCF_000754665.1	43346	Bison bison	0.903234	15951	20657	77.2184
3	Human	Other mammals	GCF_027574615.1	29078	Eptesicus fuscus	0.904169	16359	20078	81.4772
3	Human	Other mammals	GCF_014108235.1	51298	Myotis myotis	0.920825	16241	20154	80.5845
3	Human	Other mammals	GCF_019186645.2	9423	Phyllostomus hastatus	0.923143	16380	19524	83.8967
3	Human	Other mammals	GCF_963259705.1	98922	Myotis daubentonii	0.927917	16287	21049	77.3766
3	Human	Other mammals	GCF_014570535.1	9974	Manis javanica	0.929048	15873	20676	76.7702
3	Human	Other mammals	GCF_000298355.1	72004	Bos mutus	0.932212	16504	20029	82.4005
3	Human	Other mammals	GCF_000147115.1	59463	Myotis lucifugus	0.933643	14864	19953	74.4951
3	Human	Other mammals	GCF_000298275.1	1230840	Orycteropus afer	0.934814	15762	19014	82.8968
3	Human	Other mammals	GCF_021234435.1	9417	Artibeus jamaicensis	0.935123	16355	19344	84.5482
3	Human	Other mammals	GCF_036850995.1	249018	Saccopteryx leptura	0.936571	16306	19426	83.9391
3	Human	Other mammals	GCF_004126475.2	89673	Phyllostomus discolor	0.938206	16218	19754	82.0998
3	Human	Other mammals	GCF_036850765.1	59482	Saccopteryx bilineata	0.940589	16306	19291	84.5265
3	Human	Other mammals	GCF_017591425.1	130825	Ochotona curzoniae	0.955065	15896	21008	75.6664
3	Human	Other mammals	GCF_030435755.1	9978	Ochotona princeps	0.960864	16184	20332	79.5987
3	Human	Other mammals	GCF_000412655.1	109478	Myotis brandtii	0.96611	15629	19988	78.1919
3	Human	Other mammals	GCF_000296735.1	185453	Chrysochloris asiatica	0.983588	15009	19638	76.4284
3	Human	Other mammals	GCF_950295315.1	9365	Erinaceus europaeus	0.992615	16078	20879	77.0056
3	Human	Other mammals	GCF_029834395.1	62283	Sorex fumeus	0.993054	15900	20380	78.0177
3	Human	Other mammals	GCF_014108245.1	59472	Pipistrellus kuhlii	1.00056	16090	19329	83.2428
3	Human	Other mammals	GCF_000327345.1	225400	Myotis davidii	1.00181	15493	18851	82.1866
3	Human	Other mammals	GCF_027595985.1	42254	Sorex araneus	1.00372	15970	20687	77.1982
3	Human	Other mammals	GCF_000299155.1	28737	Elephantulus edwardii	1.03628	14136	20443	69.1484
3	Human	Other mammals	GCF_024139225.1	109475	Suncus etruscus	1.06863	15529	19819	78.3541
3	Human	Other mammals	GCF_000313985.2	9371	Echinops telfairi	1.13072	15752	20007	78.7324
3	Human	Other mammals	GCF_011100635.1	9337	Trichosurus vulpecula	1.27694	15241	22532	67.6416
3	Human	Other mammals	GCF_900497805.2	29139	Vombatus ursinus	1.27788	14270	21909	65.1331
3	Human	Other mammals	GCF_002099425.1	38626	Phascolarctos cinereus	1.28993	15413	19945	77.2775
3	Human	Other mammals	GCF_027887165.1	13616	Monodelphis domestica	1.29913	15225	21694	70.1807
3	Human	Other mammals	GCF_016433145.1	191870	Gracilinanus agilis	1.30295	14921	21142	70.5752
3	Human	Other mammals	GCF_019393635.1	33562	Dromiciops gliroides	1.30428	15458	21870	70.6813
3	Human	Other mammals	GCF_902635505.1	9305	Sarcophilus harrisii	1.30696	15284	19966	76.5501
3	Human	Other mammals	GCF_016432865.1	38775	Antechinus flavipes	1.30774	15281	20412	74.8628
3	Human	Other mammals	GCF_004115215.2	9258	Ornithorhynchus anatinus	1.45939	14775	18152	81.396
3	Human	Other mammals	GCF_015852505.1	9261	Tachyglossus aculeatus	1.48756	14634	18929	77.3099
4	Human	Birds	GCF_018139145.2	33616	Gymnogyps californianus	1.50941	12614	15144	83.2937
4	Human	Birds	GCF_900496995.4	223781	Aquila chrysaetos	1.51731	13443	16702	80.4874
4	Human	Birds	GCF_026419915.1	202280	Harpia harpyja	1.53465	13505	16803	80.3726
4	Human	Birds	GCF_030936135.1	37040	Gavia stellata	1.53476	13299	16399	81.0964
4	Human	Birds	GCF_028858705.1	9117	Grus americana	1.53557	13756	17399	79.062
4	Human	Birds	GCF_963924245.1	1192867	Chroicocephalus ridibundus	1.54179	13476	16778	80.3195
4	Human	Birds	GCF_028500815.1	75485	Rissa tridactyla	1.54453	13241	16534	80.0835
4	Human	Birds	GCF_000737465.1	52644	Haliaeetus leucocephalus	1.55726	13243	15212	87.0563
4	Human	Birds	GCF_036370855.1	8790	Dromaius novaehollandiae	1.56197	13182	17857	73.8198
4	Human	Birds	GCF_963921805.1	9209	Phalacrocorax carbo	1.5651	13654	16906	80.7642
4	Human	Birds	GCF_023634155.1	8954	Falco peregrinus	1.56705	13182	16083	81.9623
4	Human	Birds	GCF_013377495.2	8868	Cygnus atratus	1.56801	13179	15671	84.098
4	Human	Birds	GCF_015220075.1	120794	Falco rusticolus	1.57196	13251	15894	83.3711
4	Human	Birds	GCF_017639655.2	148594	Falco naumanni	1.57229	13180	16079	81.9703
4	Human	Birds	GCF_018691265.1	56313	Tyto alba	1.5731	13065	16229	80.504
4	Human	Birds	GCF_009769625.2	8869	Cygnus olor	1.57368	13194	16150	81.6966
4	Human	Birds	GCF_023638135.1	345155	Falco biarmicus	1.5767	13037	15891	82.0401
4	Human	Birds	GCF_040182565.1	8845	Anser cygnoides	1.57921	13651	18126	75.3117
4	Human	Birds	GCF_023634085.1	345164	Falco cherrug	1.5802	13226	16251	81.3858
4	Human	Birds	GCF_003343035.1	308060	Apteryx rowi	1.58286	13113	15883	82.56
4	Human	Birds	GCF_036013445.1	187106	Caloenas nicobarica	1.58641	13591	17126	79.3589
4	Human	Birds	GCF_011077185.1	8884	Oxyura jamaicensis	1.58954	12833	16416	78.1737
4	Human	Birds	GCF_015476345.1	8839	Anas platyrhynchos	1.58965	12913	16836	76.6987
4	Human	Birds	GCF_036013475.1	8932	Columba livia	1.59229	13198	17095	77.2039
4	Human	Birds	GCF_028389875.1	8795	Rhea pennata	1.5946	13636	16410	83.0957
4	Human	Birds	GCF_036971685.1	372321	Patagioenas fasciata	1.59565	13406	17516	76.5357
4	Human	Birds	GCF_009819795.1	219594	Aythya fuligula	1.5985	13044	15578	83.7335
4	Human	Birds	GCF_004027225.2	2489341	Strigops habroptila	1.60283	13277	16053	82.7073
4	Human	Birds	GCF_020740795.1	8895	Apus apus	1.60542	12608	14765	85.3911
4	Human	Birds	GCF_001431845.1	198806	Calidris pugnax	1.6101	12699	16523	76.8565
4	Human	Birds	GCF_028858725.1	57412	Colius striatus	1.61778	12620	15621	80.7887
4	Human	Birds	GCF_004143745.1	9054	Phasianus colchicus	1.6198	13119	16222	80.8717
4	Human	Birds	GCF_016699485.2	9031	Gallus gallus	1.62102	13398	18023	74.3383
4	Human	Birds	GCF_002078875.1	8996	Numida meleagris	1.6283	13017	16083	80.9364
4	Human	Birds	GCF_037157495.1	678569	Lathamus discolor	1.63444	13043	16234	80.3437
4	Human	Birds	GCF_003945595.2	649802	Pipra filicauda	1.63617	12728	16310	78.038
4	Human	Birds	GCF_001604755.1	321398	Lepidothrix coronata	1.63632	12807	15382	83.2597
4	Human	Birds	GCF_003957555.1	9244	Calypte anna	1.63763	12496	14711	84.9432
4	Human	Birds	GCF_000738735.6	932674	Corvus cornix	1.63869	12217	14435	84.6346
4	Human	Birds	GCF_017639235.1	68294	Corvus kubaryi	1.63958	12059	15471	77.9458
4	Human	Birds	GCF_020740725.1	134902	Corvus hawaiiensis	1.64003	13150	16414	80.1145
4	Human	Birds	GCF_036250125.1	415032	Pseudopipra pipra	1.64103	12839	17114	75.0205
4	Human	Birds	GCF_019232065.1	9002	Centrocercus urophasianus	1.64107	12424	14703	84.4998
4	Human	Birds	GCF_019238085.1	30410	Lagopus leucura	1.64148	12721	15998	79.5162
4	Human	Birds	GCF_033815535.1	889875	Pezoporus flaviventris	1.64198	13155	16691	78.8149
4	Human	Birds	GCF_009650955.1	1196302	Corvus moneduloides	1.64326	13131	16167	81.221
4	Human	Birds	GCF_023343835.1	64668	Lagopus muta	1.64381	12921	16078	80.3645
4	Human	Birds	GCF_017976375.1	55661	Cuculus canorus	1.64416	13500	16774	80.4817
4	Human	Birds	GCF_003945725.1	415028	Corapipo altera	1.6447	12719	16380	77.6496
4	Human	Birds	GCF_003984885.1	114329	Neopelma chrysocephalum	1.64482	12666	16903	74.9334
4	Human	Birds	GCF_014839835.1	118200	Dryobates pubescens	1.64504	12821	15338	83.5898
4	Human	Birds	GCF_000708225.1	128390	Nipponia nippon	1.64568	12685	15031	84.3923
4	Human	Birds	GCF_028554395.1	35540	Pezoporus wallicus	1.64595	13192	16257	81.1466
4	Human	Birds	GCF_026119805.1	109042	Tympanuchus pallidicinctus	1.64671	12914	15563	82.9789
4	Human	Birds	GCF_009829145.1	296741	Chiroxiphia lanceolata	1.64855	12932	15873	81.4717
4	Human	Birds	GCF_034315485.1	407982	Pezoporus occidentalis	1.65015	13350	15902	83.9517
4	Human	Birds	GCF_022539395.1	478635	Myiozetetes cayanensis	1.65135	13281	16335	81.3039
4	Human	Birds	GCF_033783945.1	309878	Neopsephotus bourkii	1.65231	13161	16133	81.5781
4	Human	Birds	GCF_025592945.1	415023	Manacus candei	1.65416	13097	16994	77.0684
4	Human	Birds	GCF_000699145.1	9233	Aptenodytes forsteri	1.65458	12303	14550	84.5567
4	Human	Birds	GCF_003031625.1	164674	Empidonax traillii	1.65479	12508	16293	76.7692
4	Human	Birds	GCF_038088225.1	9017	Cyrtonyx montezumae	1.65492	12907	15455	83.5134
4	Human	Birds	GCF_027791375.1	1002788	Indicator indicator	1.65617	12407	14393	86.2016
4	Human	Birds	GCF_015220805.1	488313	Pogoniulus pusillus	1.65837	12749	15465	82.4378
4	Human	Birds	GCF_015832195.1	1094192	Motacilla alba	1.66329	12579	15594	80.6656
4	Human	Birds	GCF_024509145.1	187451	Vidua macroura	1.66432	13092	16296	80.3387
4	Human	Birds	GCF_012275295.1	13146	Melopsittacus undulatus	1.66595	13142	16457	79.8566
4	Human	Birds	GCF_000331425.1	181119	Pseudopodoces humilis	1.66606	13358	15814	84.4695
4	Human	Birds	GCF_026979565.1	81927	Vidua chalybeata	1.66759	13342	16658	80.0936
4	Human	Birds	GCF_001522545.3	9157	Parus major	1.67101	12696	15069	84.2524
4	Human	Birds	GCF_030490865.1	48891	Poecile atricapillus	1.67477	12695	17743	71.5493
4	Human	Birds	GCF_017590135.1	221976	Pyrgilauda ruficollis	1.67525	12946	16034	80.7409
4	Human	Birds	GCF_027477595.1	30427	Haemorhous mexicanus	1.67625	13259	16679	79.4952
4	Human	Birds	GCF_001577835.2	93934	Coturnix japonica	1.67625	13103	16026	81.7609
4	Human	Birds	GCF_022539315.1	9135	Serinus canaria	1.67632	12829	15457	82.998
4	Human	Birds	GCF_015227805.2	43150	Hirundo rustica	1.67916	12745	15517	82.1357
4	Human	Birds	GCF_901933205.1	87175	Camarhynchus parvulus	1.67976	13192	15747	83.7747
4	Human	Birds	GCF_001447265.1	9172	Sturnus vulgaris	1.68054	12956	15233	85.0522
4	Human	Birds	GCF_029207755.1	190680	Chamaea fasciata	1.68232	13207	16821	78.515
4	Human	Birds	GCF_003342845.1	30464	Nothoprocta perdicaria	1.68285	12838	15074	85.1665
4	Human	Birds	GCF_017590055.1	356909	Onychostruthus taczanowskii	1.68428	13007	15777	82.4428
4	Human	Birds	GCF_030028575.1	175006	Malurus melanocephalus	1.68461	12434	15788	78.756
4	Human	Birds	GCF_037042795.1	84833	Molothrus aeneus	1.68502	13368	16194	82.5491
4	Human	Birds	GCF_012460135.2	84834	Molothrus ater	1.6865	13007	16046	81.0607
4	Human	Birds	GCF_000687185.1	188379	Egretta garzetta	1.68812	11826	14296	82.7224
4	Human	Birds	GCF_009819885.2	91951	Catharus ustulatus	1.68922	13116	16929	77.4765
4	Human	Birds	GCF_021018805.1	208062	Prinia subflava	1.68955	12666	16306	77.6769
4	Human	Birds	GCF_000708025.1	50402	Charadrius vociferus	1.69047	12254	14465	84.7148
4	Human	Birds	GCF_020745825.1	39638	Agelaius phoeniceus	1.69232	13089	16104	81.2779
4	Human	Birds	GCF_036417665.1	48849	Passer domesticus	1.69501	13018	18191	71.5629
4	Human	Birds	GCF_029582105.1	2939378	Oenanthe melanoleuca	1.69656	13034	16429	79.3353
4	Human	Birds	GCF_963662255.1	127875	Cinclus cinclus	1.69713	13213	16099	82.0734
4	Human	Birds	GCF_009819655.1	48155	Sylvia atricapilla	1.69919	12606	15521	81.219
4	Human	Birds	GCF_000146605.3	9103	Meleagris gallopavo	1.70621	11708	17974	65.1385
4	Human	Birds	GCF_005870125.1	40157	Lonchura striata	1.70685	12963	15577	83.2188
4	Human	Birds	GCF_014805655.1	9160	Passer montanus	1.70711	13039	16207	80.4529
4	Human	Birds	GCF_003957565.2	59729	Taeniopygia guttata	1.70825	13332	16520	80.7022
4	Human	Birds	GCF_028018845.1	44398	Melospiza georgiana	1.70922	12733	15448	82.4249
4	Human	Birds	GCF_028551555.1	40204	Melozone crissalis	1.70926	12955	16281	79.5713
4	Human	Birds	GCF_027579445.1	2857394	Ammospiza nelsoni	1.71173	12827	15799	81.1887
4	Human	Birds	GCF_035770615.1	1914991	Melospiza melodia	1.71221	12955	17176	75.425
4	Human	Birds	GCF_028769735.1	257770	Zonotrichia leucophrys	1.72026	13362	16563	80.6738
4	Human	Birds	GCF_001715985.3	328815	Manacus vitellinus	1.72214	11889	14489	82.0554
4	Human	Birds	GCF_027887145.1	2857398	Ammospiza caudacuta	1.72235	13369	16439	81.3249
4	Human	Birds	GCF_000687285.1	97097	Phaethon lepturus	1.72393	10030	15065	66.5782
4	Human	Birds	GCF_000385455.1	44394	Zonotrichia albicollis	1.72541	11545	14377	80.3019
4	Human	Birds	GCF_000247815.1	59894	Ficedula albicollis	1.73121	12420	15400	80.6494
4	Human	Birds	GCF_000747805.2	8897	Chaetura pelagica	1.75564	12055	14101	85.4904
4	Human	Birds	GCF_002901205.1	156563	Cyanistes caeruleus	1.76274	11911	16519	72.1048
4	Human	Birds	GCF_000691975.1	85066	Corvus brachyrhynchos	1.80112	12243	14927	82.0192
4	Human	Birds	GCF_000277835.1	48883	Geospiza fortis	1.81639	11996	14525	82.5886
4	Human	Birds	GCF_000705375.1	94827	Tinamus guttatus	1.82666	11293	15723	71.8247
4	Human	Birds	GCF_000695815.1	57068	Acanthisitta chloris	1.90335	10202	15052	67.7784
5	Human	Reptiles	GCF_028017835.1	82168	Emys orbicularis	1.52343	14362	19783	72.5977
5	Human	Reptiles	GCF_002925995.2	2587831	Terrapene triunguis	1.52961	12824	22254	57.6256
5	Human	Reptiles	GCF_001723895.1	8502	Crocodylus porosus	1.53548	12509	14717	84.9969
5	Human	Reptiles	GCF_011386835.1	8478	Chrysemys picta	1.53622	14513	25216	57.5547
5	Human	Reptiles	GCF_015237465.2	8469	Chelonia mydas	1.53673	14554	19752	73.6837
5	Human	Reptiles	GCF_030867095.1	8496	Alligator mississippiensis	1.53707	14419	20269	71.1382
5	Human	Reptiles	GCF_013100865.1	31138	Trachemys scripta	1.54392	13805	18662	73.9739
5	Human	Reptiles	GCF_027887155.1	2991368	Malaclemys terrapin	1.54563	14599	20938	69.7249
5	Human	Reptiles	GCF_020497125.1	74926	Mauremys mutica	1.54665	14470	23281	62.1537
5	Human	Reptiles	GCF_016161935.1	260615	Mauremys reevesii	1.54729	14586	22618	64.4885
5	Human	Reptiles	GCF_023653815.1	8467	Caretta caretta	1.55569	14534	20259	71.741
5	Human	Reptiles	GCF_025201925.1	286002	Gopherus flavomarginatus	1.58413	14633	20882	70.0747
5	Human	Reptiles	GCF_009764565.3	27794	Dermochelys coriacea	1.59108	14502	18775	77.241
5	Human	Reptiles	GCF_007399415.2	1825980	Gopherus evgoodei	1.60627	14397	20174	71.3641
5	Human	Reptiles	GCF_003597395.1	106734	Chelonoidis abingdonii	1.6138	14098	19976	70.5747
5	Human	Reptiles	GCF_000455745.1	38654	Alligator sinensis	1.63097	13799	19129	72.1365
5	Human	Reptiles	GCF_000230535.1	13735	Pelodiscus sinensis	1.66012	13012	19518	66.6667
5	Human	Reptiles	GCF_023053635.1	159646	Elgaria multicarinata	1.67233	14374	19563	73.4754
5	Human	Reptiles	GCF_027244095.1	884348	Hemicordylus capensis	1.68012	14415	21239	67.8704
5	Human	Reptiles	GCF_028583425.1	481883	Eublepharis macularius	1.69287	14331	20469	70.0132
5	Human	Reptiles	GCF_027172205.1	65483	Podarcis raffonei	1.70757	14459	20895	69.1984
5	Human	Reptiles	GCF_035046505.1	71010	Tiliqua scincoides	1.71428	13541	18882	71.7138
5	Human	Reptiles	GCF_030035675.1	261503	Rhineura floridana	1.71485	14339	20552	69.7694
5	Human	Reptiles	GCF_004329235.1	64176	Podarcis muralis	1.7163	13932	21258	65.5377
5	Human	Reptiles	GCF_009819535.1	80427	Lacerta agilis	1.72093	14252	20325	70.1205
5	Human	Reptiles	GCF_029931775.1	460621	Euleptes europaea	1.72482	14144	18633	75.9083
5	Human	Reptiles	GCF_032191835.1	13085	Heteronotia binoei	1.72894	14098	20682	68.1656
5	Human	Reptiles	GCF_963506605.1	8524	Zootoca vivipara	1.7339	14378	20197	71.1888
5	Human	Reptiles	GCF_019175285.1	8520	Sceloporus undulatus	1.73679	13850	19905	69.5805
5	Human	Reptiles	GCF_004798865.1	61221	Varanus komodoensis	1.75307	14037	17968	78.1222
5	Human	Reptiles	GCF_900067755.1	103695	Pogona vitticeps	1.7641	14019	18891	74.2099
5	Human	Reptiles	GCF_035594765.1	28377	Anolis carolinensis	1.76762	14257	20447	69.7266
5	Human	Reptiles	GCF_001447785.1	146911	Gekko japonicus	1.77253	13268	19476	68.1249
5	Human	Reptiles	GCF_000186305.1	176946	Python bivittatus	1.78066	12900	19793	65.1746
5	Human	Reptiles	GCF_035149785.1	51853	Candoia aspera	1.7901	14147	18397	76.8984
5	Human	Reptiles	GCF_021028975.2	933632	Sphaerodactylus townsendi	1.79528	13754	18976	72.481
5	Human	Reptiles	GCF_029531705.1	94885	Pantherophis guttatus	1.84575	13689	20058	68.2471
5	Human	Reptiles	GCF_016545835.1	88082	Crotalus tigris	1.85951	13845	19653	70.4473
5	Human	Reptiles	GCF_028640845.1	499056	Ahaetulla prasina	1.86767	13666	18292	74.7103
5	Human	Reptiles	GCF_001527695.2	103944	Protobothrops mucrosquamatus	1.8726	12806	20508	62.4439
5	Human	Reptiles	GCF_900518725.1	8663	Notechis scutatus	1.88276	13133	19770	66.4289
5	Human	Reptiles	GCF_900518735.1	8673	Pseudonaja textilis	1.88755	13433	19358	69.3925
5	Human	Reptiles	GCF_009769535.1	35005	Thamnophis elegans	1.92011	13288	18900	70.3069
5	Human	Reptiles	GCF_001077635.1	35019	Thamnophis sirtalis	1.92051	11039	18565	59.4614
6	Human	Amphibians	GCF_027358695.1	233779	Spea bombifrons	2.13007	13528	19086	70.8792
6	Human	Amphibians	GCF_028390025.1	495146	Pseudophryne corroboree	2.15262	13357	24591	54.3166
6	Human	Amphibians	GCF_036172605.1	191477	Pelobates fuscus	2.15946	13569	20977	64.6851
6	Human	Amphibians	GCF_035609145.1	57060	Eleutherodactylus coqui	2.16068	13253	21776	60.8606
6	Human	Amphibians	GCF_029499605.1	327740	Hyla sarda	2.16939	13212	22847	57.8282
6	Human	Amphibians	GCF_014858855.1	30331	Bufo gargarizans	2.17008	12440	22033	56.4608
6	Human	Amphibians	GCF_000004195.4	8364	Xenopus tropicalis	2.17222	13516	21826	61.9261
6	Human	Amphibians	GCF_027579735.1	8345	Bombina bombina	2.19538	13158	22468	58.5633
6	Human	Amphibians	GCF_905171765.1	8384	Bufo bufo	2.19756	13256	21517	61.6071
6	Human	Amphibians	GCF_000935625.1	125878	Nanorana parkeri	2.2343	12307	18958	64.9172
6	Human	Amphibians	GCF_905171775.1	8407	Rana temporaria	2.24313	13096	23707	55.2411
7	Human	Ray-finned fishes	GCF_036373705.1	7924	Amia calva	2.30643	13034	20677	63.0362
7	Human	Ray-finned fishes	GCF_902713425.1	7906	Acipenser ruthenus	2.32223	4549	38165	11.9193
7	Human	Ray-finned fishes	GCF_017654505.1	7913	Polyodon spathula	2.33629	7690	30722	25.0309
7	Human	Ray-finned fishes	GCF_900747795.2	27687	Erpetoichthys calabaricus	2.38373	13015	22075	58.9581
7	Human	Ray-finned fishes	GCF_016835505.1	55291	Polypterus senegalus	2.39244	12692	21953	57.8144
7	Human	Ray-finned fishes	GCF_013368585.1	118141	Megalops cyprinoides	2.40188	10151	25356	40.0339
7	Human	Ray-finned fishes	GCF_013347855.1	7936	Anguilla anguilla	2.47641	10420	25903	40.227
7	Human	Ray-finned fishes	GCF_018555375.3	7938	Anguilla rostrata	2.48718	10467	25366	41.2639
7	Human	Ray-finned fishes	GCF_963514075.1	82655	Conger conger	2.51346	10396	26618	39.0563
7	Human	Ray-finned fishes	GCF_900964775.1	113540	Scleropages formosus	2.55684	10524	23537	44.7126
7	Human	Ray-finned fishes	GCF_902362185.1	29144	Chanos chanos	2.58179	10584	23173	45.6738
7	Human	Ray-finned fishes	GCF_904425465.1	42526	Colossoma macropomum	2.59212	10592	26670	39.715
7	Human	Ray-finned fishes	GCF_902150065.1	586833	Myripristis murdjan	2.59551	10546	23439	44.9934
7	Human	Ray-finned fishes	GCF_023856365.1	42636	Brienomyrus brachyistius	2.60418	10456	25637	40.7848
7	Human	Ray-finned fishes	GCF_002872115.1	1676925	Paramormyrops kingsleyae	2.61232	10449	23862	43.7893
7	Human	Ray-finned fishes	GCF_963692335.1	29151	Osmerus eperlanus	2.62018	10336	23565	43.8617
7	Human	Ray-finned fishes	GCF_015220715.1	42514	Pygocentrus nattereri	2.62188	10742	25548	42.0463
7	Human	Ray-finned fishes	GCF_001640805.2	8187	Lates calcarifer	2.63255	10249	25072	40.8783
7	Human	Ray-finned fishes	GCF_021917145.1	137520	Hypomesus transpacificus	2.64129	9772	21767	44.8936
7	Human	Ray-finned fishes	GCF_002260705.1	41447	Seriola dumerili	2.64226	10456	22018	47.4884
7	Human	Ray-finned fishes	GCF_022985175.1	84645	Labeo rohita	2.64824	10554	26277	40.1644
7	Human	Ray-finned fishes	GCF_021018895.1	2871759	Seriola aureovittata	2.64896	10486	22542	46.5176
7	Human	Ray-finned fishes	GCF_018812025.1	75352	Megalobrama amblycephala	2.64942	10426	29877	34.8964
7	Human	Ray-finned fishes	GCF_019924925.1	7959	Ctenopharyngodon idella	2.65135	10313	25130	41.0386
7	Human	Ray-finned fishes	GCF_002814215.2	1841481	Seriola lalandi	2.65153	10088	25573	39.4479
7	Human	Ray-finned fishes	GCF_017976425.1	941984	Toxotes jaculatrix	2.65529	10537	22290	47.2723
7	Human	Ray-finned fishes	GCF_016432855.1	8040	Salvelinus namaycush	2.65791	5164	39192	13.1762
7	Human	Ray-finned fishes	GCF_020085105.1	119488	Siniperca chuatsi	2.65807	10507	22572	46.5488
7	Human	Ray-finned fishes	GCF_016859285.1	8245	Xiphias gladius	2.65841	10507	21362	49.1855
7	Human	Ray-finned fishes	GCF_018492685.1	34773	Alosa sapidissima	2.66411	10489	25730	40.7656
7	Human	Ray-finned fishes	GCF_905237065.1	8030	Salmo salar	2.66621	5032	42985	11.7064
7	Human	Ray-finned fishes	GCF_027358585.1	310915	Pangasianodon hypophthalmus	2.6673	10674	23205	45.9987
7	Human	Ray-finned fishes	GCF_910596095.1	8240	Thunnus maccoyii	2.66939	10464	24659	42.4348
7	Human	Ray-finned fishes	GCF_020615455.1	59861	Coregonus clupeaformis	2.67031	5029	42433	11.8516
7	Human	Ray-finned fishes	GCF_017589495.1	278164	Alosa alosa	2.67538	10159	23478	43.2703
7	Human	Ray-finned fishes	GCF_012432095.1	369639	Onychostoma macrolepis	2.67659	10488	26202	40.0275
7	Human	Ray-finned fishes	GCF_019703515.2	70543	Myxocyprinus asiaticus	2.67867	4136	39345	10.5121
7	Human	Ray-finned fishes	GCF_022539595.1	80972	Amphiprion ocellaris	2.68159	10396	23035	45.1313
7	Human	Ray-finned fishes	GCF_018296145.1	74940	Oncorhynchus tshawytscha	2.68464	5713	39464	14.4765
7	Human	Ray-finned fishes	GCF_013265735.2	8022	Oncorhynchus mykiss	2.68529	5107	41896	12.1897
7	Human	Ray-finned fishes	GCF_002021735.2	8019	Oncorhynchus kisutch	2.68549	5343	41269	12.9468
7	Human	Ray-finned fishes	GCF_029448725.1	8038	Salvelinus fontinalis	2.6859	5477	41382	13.2352
7	Human	Ray-finned fishes	GCF_034236695.1	8023	Oncorhynchus nerka	2.68903	5885	39518	14.8919
7	Human	Ray-finned fishes	GCF_000690725.1	144197	Stegastes partitus	2.68938	9798	22589	43.3751
7	Human	Ray-finned fishes	GCF_029633855.1	27720	Hoplias malabaricus	2.69081	9658	26286	36.742
7	Human	Ray-finned fishes	GCF_905237075.1	13489	Dicentrarchus labrax	2.69322	10551	23890	44.1649
7	Human	Ray-finned fishes	GCF_004916995.1	34816	Morone saxatilis	2.6947	9963	21640	46.0397
7	Human	Ray-finned fishes	GCF_017976325.1	109905	Chelmon rostratus	2.69543	10478	22040	47.5408
7	Human	Ray-finned fishes	GCF_021184085.1	8017	Oncorhynchus gorbuscha	2.7011	5643	40846	13.8153
7	Human	Ray-finned fishes	GCF_036934945.1	90313	Oncorhynchus masou	2.70266	5709	40543	14.0813
7	Human	Ray-finned fishes	GCF_023373465.1	8018	Oncorhynchus keta	2.70584	5722	40661	14.0725
7	Human	Ray-finned fishes	GCF_023375975.1	7994	Astyanax mexicanus	2.70689	10583	26736	39.5833
7	Human	Ray-finned fishes	GCF_006386435.1	300413	Epinephelus moara	2.70855	10384	23735	43.7497
7	Human	Ray-finned fishes	GCF_014851395.1	27706	Micropterus salmoides	2.70981	9869	27179	36.3111
7	Human	Ray-finned fishes	GCF_963854185.1	27697	Sardina pilchardus	2.71043	10367	26477	39.1547
7	Human	Ray-finned fishes	GCF_021347895.1	80966	Acanthochromis polyacanthus	2.71086	10336	23921	43.2089
7	Human	Ray-finned fishes	GCF_021292245.1	147949	Micropterus dolomieu	2.71186	10196	24663	41.3413
7	Human	Ray-finned fishes	GCF_008729295.1	160734	Plectropomus leopardus	2.7131	9885	25802	38.311
7	Human	Ray-finned fishes	GCF_005281545.1	310571	Epinephelus lanceolatus	2.71411	10326	24178	42.7082
7	Human	Ray-finned fishes	GCF_011397635.1	293821	Epinephelus fuscoguttatus	2.71426	10508	23879	44.0052
7	Human	Ray-finned fishes	GCF_001515605.1	1608454	Sinocyclocheilus anshuiensis	2.71552	3554	42658	8.33138
7	Human	Ray-finned fishes	GCF_018340385.1	7962	Cyprinus carpio	2.72062	3703	43531	8.50658
7	Human	Ray-finned fishes	GCF_000972845.2	215358	Larimichthys crocea	2.72095	10400	23367	44.5072
7	Human	Ray-finned fishes	GCF_001515625.1	307959	Sinocyclocheilus rhinocerous	2.7306	3688	44364	8.31305
7	Human	Ray-finned fishes	GCF_029890125.1	3034132	Rhinichthys klamathensis	2.73165	10082	23703	42.5347
7	Human	Ray-finned fishes	GCF_902148855.1	375764	Sphaeramia orbicularis	2.73285	10058	24116	41.7068
7	Human	Ray-finned fishes	GCF_025860055.1	154827	Xyrauchen texanus	2.73554	4990	38655	12.9091
7	Human	Ray-finned fishes	GCF_018831695.1	1606681	Puntigrus tetrazona	2.73674	10147	25865	39.2306
7	Human	Ray-finned fishes	GCF_008315115.2	283035	Sander lucioperca	2.74215	10406	24727	42.0836
7	Human	Ray-finned fishes	GCF_013358815.1	8005	Electrophorus electricus	2.74227	10676	22304	47.8659
7	Human	Ray-finned fishes	GCF_904848185.1	8177	Acanthopagrus latus	2.74336	10497	23786	44.131
7	Human	Ray-finned fishes	GCF_020382885.2	75038	Scatophagus argus	2.75123	10474	22632	46.2796
7	Human	Ray-finned fishes	GCF_027580225.1	75329	Misgurnus anguillicaudatus	2.75233	10169	27957	36.3737
7	Human	Ray-finned fishes	GCF_030506205.1	90735	Paramisgurnus dabryanus	2.75684	7475	34184	21.867
7	Human	Ray-finned fishes	GCF_036321145.2	158779	Pelmatolapia mariae	2.75888	10208	25233	40.455
7	Human	Ray-finned fishes	GCF_001515645.1	75366	Sinocyclocheilus grahami	2.76187	4298	46084	9.32645
7	Human	Ray-finned fishes	GCF_019097595.1	337641	Hemibagrus wyckioides	2.76321	10578	23273	45.4518
7	Human	Ray-finned fishes	GCF_030273125.1	184440	Centropristis striata	2.76357	10370	24680	42.0178
7	Human	Ray-finned fishes	GCF_023375685.1	66913	Ictalurus furcatus	2.76647	10387	23168	44.8334
7	Human	Ray-finned fishes	GCF_034702125.1	184585	Engraulis encrasicolus	2.7672	10049	27663	36.3265
7	Human	Ray-finned fishes	GCF_900700415.2	7950	Clupea harengus	2.7687	10028	26665	37.6074
7	Human	Ray-finned fishes	GCF_010015445.1	8168	Perca fluviatilis	2.76883	10366	25021	41.4292
7	Human	Ray-finned fishes	GCF_003368295.1	7957	Carassius auratus	2.7689	3532	53065	6.65599
7	Human	Ray-finned fishes	GCF_016745375.1	90988	Pimephales promelas	2.76928	9974	26629	37.4554
7	Human	Ray-finned fishes	GCF_027409825.1	13676	Scomber japonicus	2.77155	10351	23573	43.9104
7	Human	Ray-finned fishes	GCF_001858045.2	8128	Oreochromis niloticus	2.77447	10266	29550	34.7411
7	Human	Ray-finned fishes	GCF_022458985.1	48193	Mugil cephalus	2.7751	10337	23232	44.4947
7	Human	Ray-finned fishes	GCF_013358895.1	47969	Oreochromis aureus	2.77529	10318	27686	37.2679
7	Human	Ray-finned fishes	GCF_903798145.1	1142201	Danio aesculapii	2.7762	10196	24964	40.8428
7	Human	Ray-finned fishes	GCF_023724105.1	101364	Carassius gibelio	2.77668	4251	43901	9.68315
7	Human	Ray-finned fishes	GCF_000002035.6	7955	Danio rerio	2.77712	10477	27158	38.578
7	Human	Ray-finned fishes	GCF_963082965.1	217509	Carassius carassius	2.77942	4364	41837	10.431
7	Human	Ray-finned fishes	GCF_024868665.1	992332	Triplophysa rosa	2.78044	10336	24185	42.7372
7	Human	Ray-finned fishes	GCF_018320785.1	241271	Cheilinus undulatus	2.78078	10279	23316	44.0856
7	Human	Ray-finned fishes	GCF_004354835.1	8167	Perca flavescens	2.78387	10461	23749	44.0482
7	Human	Ray-finned fishes	GCF_007364275.1	63155	Archocentrus centrarchus	2.7843	10253	25253	40.6011
7	Human	Ray-finned fishes	GCF_008692095.1	54343	Etheostoma spectabile	2.78557	9801	22341	43.87
7	Human	Ray-finned fishes	GCF_001660625.3	7998	Ictalurus punctatus	2.78596	10566	23962	44.0948
7	Human	Ray-finned fishes	GCF_029633865.1	2546036	Lampris incognitus	2.78836	10156	20934	48.5144
7	Human	Ray-finned fishes	GCF_963691925.1	13677	Scomber scombrus	2.7965	10375	22929	45.2484
7	Human	Ray-finned fishes	GCF_900408965.1	43689	Simochromis diagramma	2.80125	10213	26330	38.7885
7	Human	Ray-finned fishes	GCF_015220745.1	72105	Sebastes umbrosus	2.80417	10350	23881	43.3399
7	Human	Ray-finned fishes	GCF_018398535.1	8153	Haplochromis burtoni	2.80508	10045	25293	39.7145
7	Human	Ray-finned fishes	GCF_027579695.1	443677	Neoarius graeffei	2.80909	10402	24873	41.8204
7	Human	Ray-finned fishes	GCF_000238955.4	106582	Maylandia zebra	2.81048	10143	25898	39.1652
7	Human	Ray-finned fishes	GCF_013103735.1	417921	Etheostoma cragini	2.81073	10242	21827	46.9235
7	Human	Ray-finned fishes	GCF_017639745.1	1250792	Melanotaenia boesemani	2.81789	10456	24098	43.3895
7	Human	Ray-finned fishes	GCF_000239375.1	303518	Pundamilia nyererei	2.82133	10154	22890	44.36
7	Human	Ray-finned fishes	GCF_022379125.1	52904	Scophthalmus maximus	2.82402	10435	21619	48.2677
7	Human	Ray-finned fishes	GCF_000239395.1	32507	Neolamprologus brichardi	2.82967	9923	23927	41.472
7	Human	Ray-finned fishes	GCF_027596085.1	229290	Anoplopoma fimbria	2.83046	10380	22517	46.0985
7	Human	Ray-finned fishes	GCF_015846415.1	1582913	Triplophysa dalaica	2.83177	10349	24283	42.6183
7	Human	Ray-finned fishes	GCF_024256425.1	13013	Clarias gariepinus	2.83186	10531	24297	43.3428
7	Human	Ray-finned fishes	GCF_963584025.1	508554	Labrus mixtus	2.83518	10390	22740	45.6904
7	Human	Ray-finned fishes	GCF_014805685.1	175797	Silurus meridionalis	2.83726	10486	22599	46.4003
7	Human	Ray-finned fishes	GCF_902148845.1	181472	Salarias fasciatus	2.83833	9676	24392	39.6687
7	Human	Ray-finned fishes	GCF_963930695.1	56723	Labrus bergylta	2.83999	10316	23510	43.8792
7	Human	Ray-finned fishes	GCF_030014385.1	2290929	Trichomycterus rosablanca	2.84629	10520	22952	45.8348
7	Human	Ray-finned fishes	GCF_001952655.1	43700	Monopterus albus	2.85071	10322	21356	48.333
7	Human	Ray-finned fishes	GCF_009762535.1	1203425	Notolabrus celidotus	2.85096	9994	22740	43.949
7	Human	Ray-finned fishes	GCF_900634795.4	158456	Betta splendens	2.85917	10373	22791	45.5136
7	Human	Ray-finned fishes	GCF_022539355.2	195615	Hippoglossus stenolepis	2.85997	10456	21933	47.6725
7	Human	Ray-finned fishes	GCF_009819705.1	8267	Hippoglossus hippoglossus	2.86045	10313	22234	46.3839
7	Human	Ray-finned fishes	GCF_900634415.1	56716	Cottoperca gobio	2.86126	9736	21272	45.7691
7	Human	Ray-finned fishes	GCF_031168955.1	80720	Gadus macrocephalus	2.86849	9519	22223	42.834
7	Human	Ray-finned fishes	GCF_030014155.1	175792	Tachysurus vachellii	2.8702	10655	22890	46.5487
7	Human	Ray-finned fishes	GCF_022655615.1	1234273	Tachysurus fulvidraco	2.87805	10496	23998	43.737
7	Human	Ray-finned fishes	GCF_026213295.1	1042646	Gadus chalcogrammus	2.87809	9367	23523	39.8206
7	Human	Ray-finned fishes	GCF_902167405.1	8049	Gadus morhua	2.87942	9985	23485	42.5165
7	Human	Ray-finned fishes	GCF_004355925.1	433405	Anarrhichthys ocellatus	2.88321	9942	23087	43.0632
7	Human	Ray-finned fishes	GCF_019176455.1	28829	Solea senegalensis	2.90028	9895	23383	42.3171
7	Human	Ray-finned fishes	GCF_009769545.1	8103	Cyclopterus lumpus	2.91669	10312	21480	48.0074
7	Human	Ray-finned fishes	GCF_958295425.1	90069	Solea solea	2.92613	10327	22383	46.1377
7	Human	Ray-finned fishes	GCF_000485575.1	48698	Poecilia formosa	2.93579	9561	25338	37.7338
7	Human	Ray-finned fishes	GCF_036324505.1	56733	Eleginops maclovinus	2.93967	10399	22649	45.9137
7	Human	Ray-finned fishes	GCF_001649575.2	37003	Kryptolebias marmoratus	2.94584	10346	22200	46.6036
7	Human	Ray-finned fishes	GCF_947347685.1	8262	Pleuronectes platessa	2.95092	10305	22945	44.9117
7	Human	Ray-finned fishes	GCF_021462225.1	208333	Girardinichthys multiradiatus	2.95535	9993	23723	42.1237
7	Human	Ray-finned fishes	GCF_001443285.1	48699	Poecilia latipinna	2.95581	9447	25059	37.699
7	Human	Ray-finned fishes	GCF_949316205.1	8260	Platichthys flesus	2.96216	10440	22239	46.9446
7	Human	Ray-finned fishes	GCF_011125445.2	8078	Fundulus heteroclitus	2.96343	9769	26804	36.4461
7	Human	Ray-finned fishes	GCF_033807715.1	129043	Cololabis saira	2.96417	10016	23923	41.8677
7	Human	Ray-finned fishes	GCF_002775205.1	8083	Xiphophorus maculatus	2.96492	10388	23238	44.7026
7	Human	Ray-finned fishes	GCF_003331165.1	8084	Xiphophorus hellerii	2.96564	10250	23921	42.8494
7	Human	Ray-finned fishes	GCF_000732505.1	28743	Cyprinodon variegatus	2.97275	9649	23277	41.4529
7	Human	Ray-finned fishes	GCF_016077235.1	77115	Cyprinodon tularosa	2.97979	10067	23979	41.9826
7	Human	Ray-finned fishes	GCF_003711565.1	433684	Takifugu flavidus	2.98144	10124	21500	47.0884
7	Human	Ray-finned fishes	GCF_000633615.1	8081	Poecilia reticulata	2.98159	10127	22842	44.335
7	Human	Ray-finned fishes	GCF_001444195.1	32473	Xiphophorus couchianus	2.98181	10403	22784	45.6592
7	Human	Ray-finned fishes	GCF_001443325.1	48701	Poecilia mexicana	2.98543	9477	25189	37.6236
7	Human	Ray-finned fishes	GCF_949316345.1	134920	Pungitius pungitius	2.98578	10356	22019	47.0321
7	Human	Ray-finned fishes	GCF_019740435.1	33528	Gambusia affinis	2.99082	10309	23148	44.5352
7	Human	Ray-finned fishes	GCF_000523025.1	244447	Cynoglossus semilaevis	2.99089	9897	21395	46.2585
7	Human	Ray-finned fishes	GCF_963576545.1	27771	Limanda limanda	2.99392	10242	22769	44.9822
7	Human	Ray-finned fishes	GCF_002922805.2	30732	Oryzias melastigma	2.99696	10100	23519	42.944
7	Human	Ray-finned fishes	GCF_001266775.1	52670	Austrofundulus limnaeus	3.00034	9391	23805	39.4497
7	Human	Ray-finned fishes	GCF_902827165.1	40690	Trematomus bernacchii	3.00627	10098	25524	39.5628
7	Human	Ray-finned fishes	GCF_902827175.1	8218	Gymnodraco acuticeps	3.0142	9608	24925	38.5476
7	Human	Ray-finned fishes	GCF_027474105.1	188132	Poeciliopsis prolifica	3.01612	9829	23101	42.5479
7	Human	Ray-finned fishes	GCF_002234675.1	8090	Oryzias latipes	3.02704	10151	22071	45.9925
7	Human	Ray-finned fishes	GCF_026225935.1	150288	Boleophthalmus pectinirostris	3.03005	9898	22865	43.2889
7	Human	Ray-finned fishes	GCF_027744805.1	161453	Dunckerocampus dactyliophorus	3.03872	10158	20539	49.4571
7	Human	Ray-finned fishes	GCF_009829125.3	409849	Periophthalmus magnuspinnatus	3.04838	10096	21848	46.2102
7	Human	Ray-finned fishes	GCF_030265055.1	161450	Doryrhamphus excisus	3.0693	9987	20644	48.3773
7	Human	Ray-finned fishes	GCF_902500255.1	390379	Thalassophryne amazonica	3.07875	10009	22351	44.781
7	Human	Ray-finned fishes	GCF_029220125.1	2059687	Pseudoliparis swirei	3.08179	10106	21161	47.7577
7	Human	Ray-finned fishes	GCF_027744825.2	270530	Synchiropus splendidus	3.09259	9930	21404	46.3932
7	Human	Ray-finned fishes	GCF_033978785.1	161455	Entelurus aequoreus	3.09377	8985	25442	35.3156
7	Human	Ray-finned fishes	GCF_001891065.2	109280	Hippocampus comes	3.12596	9709	21184	45.8318
7	Human	Ray-finned fishes	GCF_011004845.1	8010	Esox lucius	3.12892	10680	24647	43.3318
7	Human	Ray-finned fishes	GCF_024500385.1	161469	Phyllopteryx taeniolatus	3.12947	9944	19926	49.9046
7	Human	Ray-finned fishes	GCF_024500275.1	693459	Phycodurus eques	3.14151	10014	19538	51.254
7	Human	Ray-finned fishes	GCF_030265065.1	161448	Corythoichthys intestinalis	3.15617	9756	21732	44.8923
7	Human	Ray-finned fishes	GCF_025434085.1	109293	Hippocampus zosterae	3.1564	9846	20321	48.4523
7	Human	Ray-finned fishes	GCF_019802595.1	300417	Syngnathoides biaculeatus	3.21242	9870	19565	50.4472
7	Human	Ray-finned fishes	GCF_901709675.1	161584	Syngnathus acus	3.23941	9926	19551	50.7698
7	Human	Ray-finned fishes	GCF_033458585.1	161592	Syngnathus typhle	3.25769	9778	20226	48.3437
7	Human	Ray-finned fishes	GCF_033978795.1	159077	Nerophis ophidion	3.29001	9612	23280	41.2887
8	Human	Lung & lobe fishes	GCF_037176945.1	7897	Latimeria chalumnae	2.14616	13710	19735	69.4705
8	Human	Lung & lobe fishes	GCF_019279795.1	7888	Protopterus annectens	2.35087	12543	22039	56.9127
9	Human	Sharks & relatives	GCF_017639515.1	13397	Carcharodon carcharias	2.37711	12329	19440	63.4208
9	Human	Sharks & relatives	GCF_009764475.1	685728	Pristis pectinata	2.38717	12064	17434	69.1981
9	Human	Sharks & relatives	GCF_018977255.1	7868	Callorhinchus milii	2.4392	11385	17192	66.2227
9	Human	Sharks & relatives	GCF_021869965.1	259920	Rhincodon typus	2.44367	11177	20753	53.8573
9	Human	Sharks & relatives	GCF_020745735.1	170820	Hemiscyllium ocellatum	2.44957	12216	19215	63.5753
9	Human	Sharks & relatives	GCF_004010195.1	36176	Chiloscyllium plagiosum	2.45866	11866	19916	59.5802
9	Human	Sharks & relatives	GCF_030684315.1	3053191	Stegostoma tigrinum	2.46618	12147	19223	63.1899
9	Human	Sharks & relatives	GCF_963921235.1	723540	Mobula hypostoma	2.49451	12256	18916	64.7917
9	Human	Sharks & relatives	GCF_030144855.1	79690	Hypanus sabinus	2.51208	12180	22522	54.0805
9	Human	Sharks & relatives	GCF_028641065.1	7782	Leucoraja erinaceus	2.54582	11749	18970	61.9346
9	Human	Sharks & relatives	GCF_010909765.2	386614	Amblyraja radiata	2.54974	11548	18474	62.5095
10	Human	Lampreys	GCF_010993605.1	7757	Petromyzon marinus	3.38946	5938	17580	33.777
11	Fruit fly	Flies	GCF_016746395.2	7240	Drosophila simulans	0.46659	13203	14256	92.6136
11	Fruit fly	Flies	GCF_004382145.1	7226	Drosophila mauritiana	0.466175	13159	14112	93.2469
11	Fruit fly	Flies	GCF_004382195.2	7238	Drosophila sechellia	0.493986	13132	14116	93.0292
11	Fruit fly	Flies	GCF_016746365.2	7245	Drosophila yakuba	0.682863	13025	14230	91.532
11	Fruit fly	Flies	GCF_016746245.2	129105	Drosophila santomea	0.682396	13008	14138	92.0074
11	Fruit fly	Flies	GCF_016746235.2	7243	Drosophila teissieri	0.678365	12934	14352	90.1198
11	Fruit fly	Flies	GCF_003286155.1	7220	Drosophila erecta	0.688863	12917	13718	94.161
11	Fruit fly	Flies	GCF_018152695.1	29030	Drosophila takahashii	0.935603	12628	14930	84.5814
11	Fruit fly	Flies	GCF_025231255.1	125945	Drosophila biarmipes	0.934538	12593	14472	87.0163
11	Fruit fly	Flies	GCF_018153835.1	29029	Drosophila eugracilis	0.953113	12559	14275	87.979
11	Fruit fly	Flies	GCF_037355615.1	28584	Drosophila suzukii	0.910171	12555	14395	87.2178
11	Fruit fly	Flies	GCF_014743375.2	1486046	Drosophila subpulchrella	0.914652	12526	15028	83.3511
11	Fruit fly	Flies	GCF_018152505.1	30023	Drosophila elegans	0.972063	12469	14058	88.6968
11	Fruit fly	Flies	GCF_018152265.1	30025	Drosophila ficusphila	0.978602	12448	14394	86.4805
11	Fruit fly	Flies	GCF_018152115.1	1041015	Drosophila rhopaloa	0.947339	12421	14607	85.0346
11	Fruit fly	Flies	GCF_025200985.1	103775	Drosophila gunungcola	0.965581	12337	13887	88.8385
11	Fruit fly	Flies	GCF_017639315.1	7217	Drosophila ananassae	1.32395	12015	14778	81.3033
11	Fruit fly	Flies	GCF_018152535.1	30033	Drosophila kikkawai	1.21156	11923	14761	80.7737
11	Fruit fly	Flies	GCF_018153845.1	42026	Drosophila bipectinata	1.35051	11889	14424	82.4251
11	Fruit fly	Flies	GCF_002093755.2	7274	Drosophila serrata	1.22428	11801	14338	82.3058
11	Fruit fly	Flies	GCF_008121235.1	7241	Drosophila subobscura	1.56349	11528	13440	85.7738
11	Fruit fly	Flies	GCF_009870125.1	7237	Drosophila pseudoobscura	1.54488	11515	14343	80.2831
11	Fruit fly	Flies	GCF_018151105.1	7282	Drosophila obscura	1.5131	11497	14694	78.2428
11	Fruit fly	Flies	GCF_900245975.1	7266	Drosophila guanche	1.5944	11495	13307	86.3831
11	Fruit fly	Flies	GCF_003286085.1	7234	Drosophila persimilis	1.53426	11421	14397	79.329
11	Fruit fly	Flies	GCF_018902025.1	7260	Drosophila willistoni	1.7522	11140	14774	75.4027
11	Fruit fly	Flies	GCF_018153725.1	7230	Drosophila mojavensis	1.84194	10935	13272	82.3915
11	Fruit fly	Flies	GCF_003285735.1	7244	Drosophila virilis	1.73077	10933	13685	79.8904
11	Fruit fly	Flies	GCF_035044405.1	40370	Drosophila montana	1.73992	10910	13411	81.3511
11	Fruit fly	Flies	GCF_003285875.2	47314	Drosophila novamexicana	1.72271	10856	13260	81.8703
11	Fruit fly	Flies	GCF_003285905.1	7224	Drosophila hydei	1.79216	10811	13282	81.3959
11	Fruit fly	Flies	GCF_023558535.2	42062	Drosophila nasuta	1.79399	10796	14230	75.8679
11	Fruit fly	Flies	GCF_009650485.2	7291	Drosophila albomicans	1.78509	10771	14002	76.9247
11	Fruit fly	Flies	GCF_023558435.1	89887	Drosophila sulfurigaster	1.79158	10738	14253	75.3385
11	Fruit fly	Flies	GCF_018153295.1	7222	Drosophila grimshawi	1.82442	10656	12825	83.0877
11	Fruit fly	Flies	GCF_003285725.1	7225	Scaptodrosophila lebanonensis	1.88524	10653	13655	78.0154
11	Fruit fly	Flies	GCF_001654015.2	7232	Drosophila navojoa	1.86206	10643	13082	81.3561
11	Fruit fly	Flies	GCF_011750605.1	30019	Drosophila busckii	1.86023	10567	12712	83.1262
11	Fruit fly	Flies	GCF_001654025.1	7263	Drosophila arizonae	1.84172	10471	12476	83.9291
11	Fruit fly	Flies	GCF_001188975.3	104688	Bactrocera oleae	2.5786	8839	12968	68.1601
11	Fruit fly	Flies	GCF_958450345.1	7373	Calliphora vicina	2.60316	8816	13778	63.9861
11	Fruit fly	Flies	GCF_028554725.1	28588	Zeugodacus cucurbitae	2.54611	8810	13888	63.4361
11	Fruit fly	Flies	GCF_000347755.3	7213	Ceratitis capitata	2.56169	8803	12563	70.0708
11	Fruit fly	Flies	GCF_028408465.1	28586	Anastrepha ludens	2.55991	8774	14586	60.1536
11	Fruit fly	Flies	GCF_024586455.1	98809	Bactrocera neohumeralis	2.52748	8752	13929	62.8329
11	Fruit fly	Flies	GCF_023373825.1	27457	Bactrocera dorsalis	2.52612	8746	14607	59.8754
11	Fruit fly	Flies	GCF_001853355.1	174628	Bactrocera latifrons	2.58031	8737	12759	68.4772
11	Fruit fly	Flies	GCF_016617805.1	59916	Bactrocera tryoni	2.53493	8722	14221	61.3318
11	Fruit fly	Flies	GCF_027943255.1	95512	Anastrepha obliqua	2.56483	8693	14353	60.5657
11	Fruit fly	Flies	GCF_963082655.1	35570	Stomoxys calcitrans	2.61511	8599	15178	56.6544
11	Fruit fly	Flies	GCF_022045245.1	7375	Lucilia cuprina	2.55517	8571	13927	61.5423
11	Fruit fly	Flies	GCF_014805625.2	7396	Glossina fuscipes	2.75276	8192	12301	66.5962
11	Fruit fly	Flies	GCF_015586225.1	13632	Lucilia sericata	2.53503	8009	14704	54.4682
11	Fruit fly	Flies	GCF_945859685.1	290404	Eupeodes corollae	2.85774	7985	13690	58.3272
11	Fruit fly	Flies	GCF_945859705.1	286459	Episyrphus balteatus	2.85046	7969	13663	58.3254
11	Fruit fly	Flies	GCF_905115235.1	343691	Hermetia illucens	3.22992	7476	14004	53.3847
11	Fruit fly	Flies	GCF_030504385.1	7370	Musca domestica	2.61357	7206	17480	41.2243
11	Fruit fly	Flies	GCF_032173495.1	27455	Musca vetustissima	2.61319	7203	15949	45.1627
11	Fruit fly	Flies	GCF_001687245.2	28612	Rhagoletis zephyria	2.56133	7161	24741	28.9439
11	Fruit fly	Flies	GCF_029603195.1	2530218	Condylostylus longicornis	3.34239	6917	12227	56.5715
11	Fruit fly	Flies	GCF_024334085.1	7200	Lutzomyia longipalpis	3.78148	6766	11238	60.2064
11	Fruit fly	Flies	GCF_024763615.1	29031	Phlebotomus papatasi	3.74488	6730	11610	57.9673
11	Fruit fly	Flies	GCF_947086385.1	94469	Phlebotomus argentipes	3.81176	6714	10540	63.7002
11	Fruit fly	Flies	GCF_013731165.1	28610	Rhagoletis pomonella	2.57063	6652	21904	30.3689
11	Fruit fly	Flies	GCF_009176525.2	265458	Contarinia nasturtii	4.00303	6277	14889	42.1586
11	Fruit fly	Flies	GCF_009176505.1	263140	Sitodiplosis mosellana	3.9793	6276	14682	42.7462
11	Fruit fly	Flies	GCF_036172545.1	469753	Culicoides brevitarsis	4.06299	6218	11137	55.8319
12	Fruit fly	Mosquitos	GCF_029784135.1	329112	Toxorhynchites rutilus	3.89313	6799	16491	41.2285
12	Fruit fly	Mosquitos	GCF_943734735.2	7165	Anopheles gambiae	3.942	6693	12519	53.4627
12	Fruit fly	Mosquitos	GCF_030247185.1	325434	Malaya genurostris	3.89012	6681	13580	49.1973
12	Fruit fly	Mosquitos	GCF_943734845.2	62324	Anopheles funestus	3.91476	6658	12092	55.0612
12	Fruit fly	Mosquitos	GCF_943734755.1	186751	Anopheles moucheti	3.97489	6658	11872	56.0815
12	Fruit fly	Mosquitos	GCF_029784165.1	174621	Wyeomyia smithii	3.8793	6656	15029	44.2877
12	Fruit fly	Mosquitos	GCF_943734685.1	1518534	Anopheles coluzzii	3.94236	6639	12410	53.4972
12	Fruit fly	Mosquitos	GCF_943734725.1	1521116	Anopheles marshallii	3.96012	6630	11720	56.57
12	Fruit fly	Mosquitos	GCF_016920715.1	7173	Anopheles arabiensis	3.94797	6618	12601	52.5196
12	Fruit fly	Mosquitos	GCF_943734695.1	1496333	Anopheles maculipalpis	3.94917	6613	11533	57.3398
12	Fruit fly	Mosquitos	GCF_943734655.1	53552	Sabethes cyaneus	3.90615	6597	13094	50.3819
12	Fruit fly	Mosquitos	GCF_013758885.1	7167	Anopheles albimanus	3.96108	6592	11565	56.9996
12	Fruit fly	Mosquitos	GCF_943737925.1	185578	Anopheles nili	3.98807	6572	11009	59.6966
12	Fruit fly	Mosquitos	GCF_943734705.1	139045	Anopheles coustani	3.91505	6555	12032	54.4797
12	Fruit fly	Mosquitos	GCF_943735745.2	139047	Anopheles bellator	3.97288	6552	11226	58.3645
12	Fruit fly	Mosquitos	GCF_943734765.1	345580	Anopheles ziemanni	3.91543	6552	11791	55.5678
12	Fruit fly	Mosquitos	GCF_943734745.1	43151	Anopheles darlingi	3.95842	6541	11222	58.2873
12	Fruit fly	Mosquitos	GCF_002204515.2	7159	Aedes aegypti	3.7801	6519	14626	44.5713
12	Fruit fly	Mosquitos	GCF_015732765.1	7176	Culex quinquefasciatus	3.88656	6426	15094	42.5732
12	Fruit fly	Mosquitos	GCF_013141755.1	30069	Anopheles stephensi	3.9069	6404	12692	50.457
12	Fruit fly	Mosquitos	GCF_037179485.1	644619	Ochlerotatus camptorhynchus	3.81116	6403	16021	39.9663
12	Fruit fly	Mosquitos	GCF_943734635.1	68878	Anopheles cruzii	3.97916	6387	11841	53.9397
12	Fruit fly	Mosquitos	GCF_030247195.1	2498891	Topomyia yanbarensis	3.85085	6380	17140	37.2229
12	Fruit fly	Mosquitos	GCF_024139115.2	124917	Armigeres subalbatus	3.89727	6232	19040	32.7311
12	Fruit fly	Mosquitos	GCF_035046485.1	7160	Aedes albopictus	3.81909	6231	20424	30.5082
12	Fruit fly	Mosquitos	GCF_017562075.2	30066	Anopheles merus	3.93761	6203	13794	44.9688
12	Fruit fly	Mosquitos	GCF_016801865.2	42434	Culex pipiens	3.88929	6166	16297	37.8352
12	Fruit fly	Mosquitos	GCF_029784155.1	190385	Uranotaenia lowii	3.89275	5882	18976	30.997
13	Fruit fly	Moths & butterflies	GCF_905147765.1	42275	Vanessa atalanta	4.57403	5790	12431	46.5771
13	Fruit fly	Moths & butterflies	GCF_905147045.1	171585	Nymphalis io	4.60253	5788	12136	47.6928
13	Fruit fly	Moths & butterflies	GCF_037043105.1	334116	Vanessa tameamea	4.59908	5770	11875	48.5895
13	Fruit fly	Moths & butterflies	GCF_905220415.1	72248	Colias croceus	4.6358	5768	13592	42.4367
13	Fruit fly	Moths & butterflies	GCF_932276165.1	51655	Plutella xylostella	4.85833	5758	13971	41.2139
13	Fruit fly	Moths & butterflies	GCF_027563975.2	58824	Plodia interpunctella	4.66584	5757	13255	43.4327
13	Fruit fly	Moths & butterflies	GCF_030269925.1	7091	Bombyx mori	4.77367	5752	13459	42.7372
13	Fruit fly	Moths & butterflies	GCF_905475465.1	78633	Pieris napi	4.76482	5750	12810	44.8868
13	Fruit fly	Moths & butterflies	GCF_022581195.2	7113	Helicoverpa zea	4.57891	5730	14933	38.3714
13	Fruit fly	Moths & butterflies	GCF_948474715.1	1869771	Cydia amplana	4.73189	5728	14262	40.1627
13	Fruit fly	Moths & butterflies	GCF_032362555.1	680683	Amyelois transitella	4.63671	5727	13876	41.2727
13	Fruit fly	Moths & butterflies	GCF_947172395.1	110368	Bicyclus anynana	4.68737	5720	13577	42.1301
13	Fruit fly	Moths & butterflies	GCF_905147365.1	91739	Aricia agestis	4.6953	5719	12987	44.0363
13	Fruit fly	Moths & butterflies	GCF_905147105.1	7116	Pieris brassicae	4.77359	5713	11885	48.069
13	Fruit fly	Moths & butterflies	GCF_905163445.1	116150	Pararge aegeria	4.67337	5704	13515	42.205
13	Fruit fly	Moths & butterflies	GCF_947568885.1	1100964	Cydia strobilella	4.72508	5703	14042	40.6139
13	Fruit fly	Moths & butterflies	GCF_963556715.1	1458189	Cydia fagiglandana	4.66939	5699	14898	38.2535
13	Fruit fly	Moths & butterflies	GCF_018135715.1	13037	Danaus plexippus	4.67843	5695	12804	44.4783
13	Fruit fly	Moths & butterflies	GCF_905147795.1	64459	Pieris rapae	4.76301	5679	12147	46.7523
13	Fruit fly	Moths & butterflies	GCF_905333055.1	191418	Maniola jurtina	4.61531	5678	13777	41.2136
13	Fruit fly	Moths & butterflies	GCF_024362695.1	13191	Pectinophora gossypiella	4.56392	5675	14107	40.2283
13	Fruit fly	Moths & butterflies	GCF_912999745.1	76193	Papilio machaon	4.58244	5663	13379	42.3275
13	Fruit fly	Moths & butterflies	GCF_026898425.1	7137	Galleria mellonella	4.5641	5660	13604	41.6054
13	Fruit fly	Moths & butterflies	GCF_905220565.1	113334	Melitaea cinxia	4.62178	5656	13771	41.0718
13	Fruit fly	Moths & butterflies	GCF_023101765.2	7108	Spodoptera frugiperda	4.63661	5641	14679	38.429
13	Fruit fly	Moths & butterflies	GCF_910591565.1	1100963	Cydia splendana	4.67855	5638	14646	38.4952
13	Fruit fly	Moths & butterflies	GCF_030625045.1	688607	Achroia grisella	4.62854	5593	13873	40.3157
13	Fruit fly	Moths & butterflies	GCF_905404315.1	189913	Leptidea sinapis	4.81066	5587	12469	44.8071
13	Fruit fly	Moths & butterflies	GCF_000836235.2	66420	Papilio xuthus	4.60988	5586	12604	44.3193
13	Fruit fly	Moths & butterflies	GCF_963855985.1	29057	Ostrinia nubilalis	4.55299	5527	13840	39.935
13	Fruit fly	Moths & butterflies	GCF_002706865.2	69820	Spodoptera litura	4.65361	5516	14745	37.4093
13	Fruit fly	Moths & butterflies	GCF_030705265.1	29058	Helicoverpa armigera	4.5694	5490	14441	38.0168
13	Fruit fly	Moths & butterflies	GCF_033807575.1	82600	Cydia pomonella	4.67824	5479	16554	33.0977
13	Fruit fly	Moths & butterflies	GCF_012273895.1	33412	Zerene cesonia	4.63088	5434	11924	45.572
13	Fruit fly	Moths & butterflies	GCF_003987935.1	7092	Bombyx mandarina	4.76914	5413	12794	42.3089
13	Fruit fly	Moths & butterflies	GCF_003589595.1	1477025	Hyposmocoma kahamanoa	4.63319	5376	14062	38.2307
13	Fruit fly	Moths & butterflies	GCF_000836215.1	76194	Papilio polytes	4.60084	5337	12178	43.8249
13	Fruit fly	Moths & butterflies	GCF_004193835.3	93504	Ostrinia furnacalis	4.55505	5244	15396	34.0608
13	Fruit fly	Moths & butterflies	GCF_023078275.1	1035111	Leguminivora glycinivorella	4.69328	5244	15681	33.4417
13	Fruit fly	Moths & butterflies	GCF_003590095.1	7111	Trichoplusia ni	4.61318	5180	15089	34.3296
13	Fruit fly	Moths & butterflies	GCF_014839805.1	7130	Manduca sexta	4.63244	4976	15967	31.1643
14	Fruit fly	Beetles	GCF_031307605.1	7070	Tribolium castaneum	4.49234	5892	12172	48.4062
14	Fruit fly	Beetles	GCF_015345945.1	41895	Tribolium madens	4.51312	5890	12167	48.4096
14	Fruit fly	Beetles	GCF_024364675.1	116153	Aethina tumida	4.68302	5831	13131	44.4064
14	Fruit fly	Beetles	GCF_001412225.1	110193	Nicrophorus vespilloides	4.70309	5808	12642	45.9421
14	Fruit fly	Beetles	GCF_029955315.1	197179	Cylas formicarius	4.8656	5728	12016	47.6698
14	Fruit fly	Beetles	GCF_026230105.1	1163346	Diorhabda sublineata	4.806	5726	11704	48.9234
14	Fruit fly	Beetles	GCF_039881205.1	1736056	Euwallacea similis	4.98213	5721	11234	50.9258
14	Fruit fly	Beetles	GCF_026250575.1	1163345	Diorhabda carinulata	4.80535	5711	11977	47.6831
14	Fruit fly	Beetles	GCF_040115645.1	995702	Euwallacea fornicatus	4.9906	5706	10686	53.397
14	Fruit fly	Beetles	GCF_907165205.1	41139	Coccinella septempunctata	4.80561	5648	14769	38.2423
14	Fruit fly	Beetles	GCF_022605725.1	2921223	Anthonomus grandis	4.96998	5645	13112	43.0522
14	Fruit fly	Beetles	GCF_000648695.1	166361	Onthophagus taurus	4.64604	5602	14537	38.5361
14	Fruit fly	Beetles	GCF_000390285.2	217634	Anoplophora glabripennis	4.51623	5561	14828	37.5034
14	Fruit fly	Beetles	GCF_917563875.1	50390	Diabrotica virgifera	4.80653	5513	19526	28.2341
14	Fruit fly	Beetles	GCF_036711695.1	2755281	Zophobas morio	4.48986	5415	22723	23.8305
14	Fruit fly	Beetles	GCF_914767665.1	115357	Harmonia axyridis	4.82194	5397	13899	38.8301
14	Fruit fly	Beetles	GCF_002938485.1	7048	Sitophilus oryzae	4.86614	5338	15057	35.4519
14	Fruit fly	Beetles	GCF_020466585.1	77166	Dendroctonus ponderosae	5.03735	5243	12777	41.0347
14	Fruit fly	Beetles	GCF_025399875.1	877792	Dalotia coriaria	4.76174	5078	12337	41.1607
14	Fruit fly	Beetles	GCF_000699045.2	224129	Agrilus planipennis	4.61642	5035	13371	37.6561
14	Fruit fly	Beetles	GCF_000500325.1	7539	Leptinotarsa decemlineata	4.71224	5004	14000	35.7429
14	Fruit fly	Beetles	GCF_008802855.1	7054	Photinus pyralis	4.61067	4847	20647	23.4756
15	Fruit fly	Bees, ants & wasps	GCF_000806365.1	64838	Fopius arisanus	4.81869	5924	10878	54.4585
15	Fruit fly	Bees, ants & wasps	GCF_000949405.1	411798	Vollenhovia emeryi	4.83347	5898	14870	39.6638
15	Fruit fly	Bees, ants & wasps	GCF_000220905.1	143995	Megachile rotundata	4.65417	5851	10788	54.2362
15	Fruit fly	Bees, ants & wasps	GCF_000956235.1	64793	Wasmannia auropunctata	4.76656	5831	13668	42.6617
15	Fruit fly	Bees, ants & wasps	GCF_000204515.1	103372	Acromyrmex echinatior	4.80129	5830	11219	51.9654
15	Fruit fly	Bees, ants & wasps	GCF_917208135.1	37344	Athalia rosae	4.80034	5820	11393	51.084
15	Fruit fly	Bees, ants & wasps	GCF_021901455.1	441921	Neodiprion lecontei	4.81284	5771	11969	48.2162
15	Fruit fly	Bees, ants & wasps	GCF_021155785.1	2872261	Neodiprion fabricii	4.82777	5764	11597	49.7025
15	Fruit fly	Bees, ants & wasps	GCF_021901495.1	2961670	Neodiprion virginianus	4.81585	5762	11693	49.2773
15	Fruit fly	Bees, ants & wasps	GCF_000341935.2	211228	Cephus cinctus	4.58407	5714	11511	49.6395
15	Fruit fly	Bees, ants & wasps	GCF_001313825.1	609295	Dinoponera quadriceps	4.74838	5654	11048	51.1767
15	Fruit fly	Bees, ants & wasps	GCF_003254395.2	7460	Apis mellifera	4.66972	5647	9935	56.8395
15	Fruit fly	Bees, ants & wasps	GCF_001272555.1	178035	Dufourea novaeangliae	4.78327	5623	9844	57.1211
15	Fruit fly	Bees, ants & wasps	GCF_021464435.1	1086592	Cataglyphis hispanica	4.7795	5621	10468	53.697
15	Fruit fly	Bees, ants & wasps	GCF_014825855.1	396416	Bombus pyrosoma	4.67671	5614	10600	52.9623
15	Fruit fly	Bees, ants & wasps	GCF_910591885.1	30195	Bombus terrestris	4.70901	5612	10310	54.4326
15	Fruit fly	Bees, ants & wasps	GCF_907164935.1	1437191	Osmia bicornis	4.68194	5595	11362	49.2431
15	Fruit fly	Bees, ants & wasps	GCF_034640455.1	58733	Diachasmimorpha longicaudata	4.89808	5592	11577	48.3027
15	Fruit fly	Bees, ants & wasps	GCF_024516045.1	309941	Bombus affinis	4.71055	5591	10718	52.1646
15	Fruit fly	Bees, ants & wasps	GCF_001465965.1	743375	Polistes dominula	4.79157	5591	10179	54.9268
15	Fruit fly	Bees, ants & wasps	GCF_024542735.1	85661	Bombus huntii	4.69307	5590	11088	50.4149
15	Fruit fly	Bees, ants & wasps	GCF_905332965.1	65598	Bombus pascuorum	4.70646	5589	10380	53.8439
15	Fruit fly	Bees, ants & wasps	GCF_000188095.3	132113	Bombus impatiens	4.69797	5577	10632	52.4549
15	Fruit fly	Bees, ants & wasps	GCF_014466175.1	30213	Vespula pensylvanica	4.67395	5557	9936	55.9279
15	Fruit fly	Bees, ants & wasps	GCF_003227725.1	104421	Camponotus floridanus	4.75542	5555	12512	44.3974
15	Fruit fly	Bees, ants & wasps	GCF_001594115.1	34720	Trachymyrmex septentrionalis	4.79546	5554	11034	50.3353
15	Fruit fly	Bees, ants & wasps	GCF_011952255.1	207650	Bombus vosnesenskii	4.69374	5542	11184	49.5529
15	Fruit fly	Bees, ants & wasps	GCF_000612105.2	222816	Orussus abietinus	4.65946	5537	10045	55.122
15	Fruit fly	Bees, ants & wasps	GCF_011952205.1	103933	Bombus bifarius	4.69535	5535	11148	49.6502
15	Fruit fly	Bees, ants & wasps	GCF_021155765.1	362088	Diprion similis	4.79653	5535	11030	50.1813
15	Fruit fly	Bees, ants & wasps	GCF_011952275.1	2705178	Bombus vancouverensis	4.69752	5535	11338	48.8181
15	Fruit fly	Bees, ants & wasps	GCF_905475345.1	7454	Vespula vulgaris	4.67041	5530	9996	55.3221
15	Fruit fly	Bees, ants & wasps	GCF_029169275.1	7461	Apis cerana	4.6681	5525	9933	55.6227
15	Fruit fly	Bees, ants & wasps	GCF_001594045.1	520822	Atta colombica	4.81689	5518	10316	53.4897
15	Fruit fly	Bees, ants & wasps	GCF_013123115.1	935657	Colletes gigas	4.7497	5518	10168	54.2683
15	Fruit fly	Bees, ants & wasps	GCF_003227715.2	610380	Harpegnathos saltator	4.77046	5517	12642	43.6402
15	Fruit fly	Bees, ants & wasps	GCF_001594055.1	64791	Trachymyrmex zeteki	4.78702	5515	11229	49.1139
15	Fruit fly	Bees, ants & wasps	GCF_016802725.1	13686	Solenopsis invicta	4.78005	5514	14790	37.2819
15	Fruit fly	Bees, ants & wasps	GCF_910589235.1	7445	Vespa crabro	4.6717	5512	10204	54.018
15	Fruit fly	Bees, ants & wasps	GCF_019457755.1	32260	Venturia canescens	4.69016	5505	11833	46.5224
15	Fruit fly	Bees, ants & wasps	GCF_014066325.1	183418	Apis laboriosa	4.66103	5503	9783	56.2506
15	Fruit fly	Bees, ants & wasps	GCF_001412515.2	454923	Diachasma alloeum	4.7576	5500	12351	44.5308
15	Fruit fly	Bees, ants & wasps	GCF_001263275.1	597456	Habropoda laboriosa	4.7546	5495	10069	54.5734
15	Fruit fly	Bees, ants & wasps	GCF_026225885.1	313031	Hylaeus anthracinus	4.72286	5493	10389	52.8732
15	Fruit fly	Bees, ants & wasps	GCF_001594065.2	456900	Cyphomyrmex costatus	4.84473	5492	11780	46.6214
15	Fruit fly	Bees, ants & wasps	GCF_001594075.2	471704	Trachymyrmex cornetzi	4.77814	5492	12611	43.5493
15	Fruit fly	Bees, ants & wasps	GCF_012274295.1	473952	Osmia lignaria	4.66596	5483	10556	51.942
15	Fruit fly	Bees, ants & wasps	GCF_002006095.1	219809	Pseudomyrmex gracilis	4.92614	5481	11572	47.3643
15	Fruit fly	Bees, ants & wasps	GCF_001313835.1	91411	Polistes canadensis	4.7374	5479	9876	55.4779
15	Fruit fly	Bees, ants & wasps	GCF_000503995.2	326594	Ceratosolen solmsi	5.06632	5478	9663	56.6905
15	Fruit fly	Bees, ants & wasps	GCF_001483705.2	516756	Eufriesea mexicana	4.77199	5469	10278	53.2107
15	Fruit fly	Bees, ants & wasps	GCF_019393585.1	63433	Leptopilina boulardi	4.83607	5463	13647	40.0308
15	Fruit fly	Bees, ants & wasps	GCF_015476425.1	63436	Leptopilina heterotoma	4.8615	5448	14450	37.7024
15	Fruit fly	Bees, ants & wasps	GCF_003710045.2	2448451	Nomia melanderi	4.72186	5448	9924	54.8972
15	Fruit fly	Bees, ants & wasps	GCF_011392965.1	561572	Frieseomelitta varia	4.71665	5446	10618	51.2903
15	Fruit fly	Bees, ants & wasps	GCF_026283585.1	313075	Hylaeus volcanicus	4.71513	5444	11583	46.9999
15	Fruit fly	Bees, ants & wasps	GCF_010416935.1	30207	Polistes fuscatus	4.73258	5438	10694	50.8509
15	Fruit fly	Bees, ants & wasps	GCF_912470025.1	202808	Vespa velutina	4.68028	5438	10059	54.061
15	Fruit fly	Bees, ants & wasps	GCF_010583005.1	486640	Odontomachus brunneus	4.74976	5431	12167	44.6371
15	Fruit fly	Bees, ants & wasps	GCF_026212275.2	69319	Microplitis demolitor	4.8896	5426	11885	45.6542
15	Fruit fly	Bees, ants & wasps	GCF_013357705.1	460826	Chelonus insularis	4.87914	5421	10553	51.3693
15	Fruit fly	Bees, ants & wasps	GCF_000469605.1	7462	Apis dorsata	4.66333	5410	10049	53.8362
15	Fruit fly	Bees, ants & wasps	GCF_014083535.2	7446	Vespa mandarinia	4.6859	5409	10120	53.4486
15	Fruit fly	Bees, ants & wasps	GCF_029852145.1	375433	Microplitis mediator	4.90741	5409	14066	38.4544
15	Fruit fly	Bees, ants & wasps	GCF_010883055.1	2817044	Belonocnema kinseyi	4.77572	5388	14488	37.1894
15	Fruit fly	Bees, ants & wasps	GCF_020080835.1	32391	Cotesia glomerata	4.93584	5378	14119	38.0905
15	Fruit fly	Bees, ants & wasps	GCF_013373865.1	307658	Monomorium pharaonis	4.82098	5362	14019	38.2481
15	Fruit fly	Bees, ants & wasps	GCF_003672135.1	2015173	Ooceraea biroi	4.77338	5359	11927	44.9317
15	Fruit fly	Bees, ants & wasps	GCF_000187915.1	144034	Pogonomyrmex barbatus	4.77085	5312	11348	46.81
15	Fruit fly	Bees, ants & wasps	GCF_009193385.2	7425	Nasonia vitripennis	4.88454	5306	13602	39.009
15	Fruit fly	Bees, ants & wasps	GCF_001652005.2	156304	Ceratina calcarata	4.83371	5285	11173	47.3015
15	Fruit fly	Bees, ants & wasps	GCF_024137725.1	863751	Prorops nasuta	4.8341	5229	12621	41.4309
15	Fruit fly	Bees, ants & wasps	GCF_000184785.3	7463	Apis florea	4.67287	5221	10417	50.12
15	Fruit fly	Bees, ants & wasps	GCF_003651465.1	72781	Formica exsecta	4.7861	5174	12081	42.8276
15	Fruit fly	Bees, ants & wasps	GCF_011865705.1	115081	Megalopta genalis	4.81218	5172	10425	49.6115
15	Fruit fly	Bees, ants & wasps	GCF_024137745.1	108790	Phymastichus coffea	5.06602	5103	12046	42.3626
15	Fruit fly	Bees, ants & wasps	GCF_014905175.1	684658	Aphidius gifuensis	5.15053	5016	12683	39.549
15	Fruit fly	Bees, ants & wasps	GCF_005281655.2	613905	Nylanderia fulva	4.7945	4981	14627	34.0535
15	Fruit fly	Bees, ants & wasps	GCF_000599845.2	7493	Trichogramma pretiosum	5.3195	4975	12773	38.9493
15	Fruit fly	Bees, ants & wasps	GCF_000648655.2	29053	Copidosoma floridanum	5.16151	4871	12143	40.1136
15	Fruit fly	Bees, ants & wasps	GCF_003070985.1	300111	Temnothorax curvispinosus	4.76348	4861	15668	31.025
16	Fruit fly	Hemipterans	GCF_000648675.2	79782	Cimex lectularius	5.22672	5221	11949	43.694
16	Fruit fly	Hemipterans	GCF_001854935.1	7038	Bemisia tabaci	5.20555	5098	13914	36.6394
16	Fruit fly	Hemipterans	GCF_000696795.3	286706	Halyomorpha halys	5.13305	5033	14486	34.7439
16	Fruit fly	Hemipterans	GCF_014356525.2	108931	Nilaparvata lugens	4.91879	4724	18139	26.0433
16	Fruit fly	Hemipterans	GCF_002803265.2	742174	Melanaphis sacchari	5.67254	4709	12320	38.2224
16	Fruit fly	Hemipterans	GCF_020882245.1	40932	Rhopalosiphum padi	5.60804	4680	13285	35.2277
16	Fruit fly	Hemipterans	GCF_023614345.1	133065	Adelges cooleyi	5.60297	4653	13556	34.3243
16	Fruit fly	Hemipterans	GCF_001856785.1	13164	Myzus persicae	5.63491	4604	15006	30.6811
16	Fruit fly	Hemipterans	GCF_025091365.1	58002	Daktulosphaira vitifoliae	5.69027	4587	14650	31.3106
16	Fruit fly	Hemipterans	GCF_003268045.1	143950	Sipha flava	5.64543	4584	13575	33.768
16	Fruit fly	Hemipterans	GCF_003676215.2	43146	Rhopalosiphum maidis	5.6211	4558	12060	37.7944
16	Fruit fly	Hemipterans	GCF_020184175.1	80765	Aphis gossypii	5.64831	4556	14853	30.6739
16	Fruit fly	Hemipterans	GCF_950023065.1	170843	Planococcus citri	5.54384	4541	16596	27.362
16	Fruit fly	Hemipterans	GCF_019925205.1	44670	Metopolophium dirhodum	5.63414	4499	17524	25.6734
16	Fruit fly	Hemipterans	GCF_001186385.1	143948	Diuraphis noxia	5.71666	4418	12390	35.6578
16	Fruit fly	Hemipterans	GCF_021130785.1	197043	Homalodisca vitripennis	4.79798	4326	19904	21.7343
16	Fruit fly	Hemipterans	GCF_005508785.2	7029	Acyrthosiphon pisum	5.65122	4292	17681	24.2746
16	Fruit fly	Hemipterans	GCF_028750875.1	74068	Macrosteles quadrilineatus	4.81364	3398	21979	15.4602
17	Fruit fly	Polyneopterans	GCF_002891405.2	105785	Cryptotermes secundus	4.47918	5628	13170	42.7335
17	Fruit fly	Polyneopterans	GCF_000696155.1	136037	Zootermopsis nevadensis	4.49677	5615	12381	45.3517
17	Fruit fly	Polyneopterans	GCF_032445375.1	93214	Bacillus rossius	4.80438	5513	14448	38.1575
17	Fruit fly	Polyneopterans	GCF_023864275.1	274614	Schistocerca cancellata	4.52769	5417	16907	32.04
17	Fruit fly	Polyneopterans	GCF_023864345.2	2023355	Schistocerca serialis	4.51965	5391	17237	31.2757
17	Fruit fly	Polyneopterans	GCF_021461395.2	7009	Schistocerca americana	4.51461	5386	17662	30.4948
17	Fruit fly	Polyneopterans	GCF_023898315.1	7011	Schistocerca nitens	4.53178	5376	17500	30.72
17	Fruit fly	Polyneopterans	GCF_021461385.2	274613	Schistocerca piceifrons	4.53234	5308	17490	30.3488
17	Fruit fly	Polyneopterans	GCF_023897955.1	7010	Schistocerca gregaria	4.51196	5094	19799	25.7286
18	Fruit fly	Other insects	GCF_905475395.1	189513	Chrysoperla carnea	4.40442	5711	12985	43.9815
18	Fruit fly	Other insects	GCF_012932325.1	161013	Thrips palmi	4.95812	5420	14332	37.8175
18	Fruit fly	Other insects	GCF_031216515.1	2078957	Neocloeon triangulifer	5.08798	5330	12721	41.8992
18	Fruit fly	Other insects	GCF_949628265.1	197152	Cloeon dipterum	5.14391	5295	13282	39.866
18	Fruit fly	Other insects	GCF_000697945.3	133901	Frankliniella occidentalis	4.92858	5199	16516	31.4786
18	Fruit fly	Other insects	GCF_003426905.1	7515	Ctenocephalides felis	4.3195	2989	18878	15.8332
19	Fruit fly	Crustaceans	GCF_035594125.1	85552	Scylla paramamosain	5.97502	4510	19839	22.733
19	Fruit fly	Crustaceans	GCF_017591435.1	210409	Portunus trituberculatus	5.98116	4467	17292	25.8328
19	Fruit fly	Crustaceans	GCF_022539665.2	120202	Daphnia carinata	5.75482	4382	13206	33.1819
19	Fruit fly	Crustaceans	GCF_019202785.1	139456	Penaeus chinensis	5.82331	4291	20076	21.3738
19	Fruit fly	Crustaceans	GCF_018991925.1	6706	Homarus americanus	5.70512	4287	22368	19.1658
19	Fruit fly	Crustaceans	GCF_021134715.1	6669	Daphnia pulex	5.74427	4216	15295	27.5646
19	Fruit fly	Crustaceans	GCF_021234035.1	35523	Daphnia pulicaria	5.74237	4201	16865	24.9096
19	Fruit fly	Crustaceans	GCF_024679095.1	95602	Eriocheir sinensis	5.94805	4132	19615	21.0655
19	Fruit fly	Crustaceans	GCF_003789085.1	6689	Penaeus vannamei	5.76709	4120	24987	16.4886
19	Fruit fly	Crustaceans	GCF_020631705.1	35525	Daphnia magna	5.71457	4107	16891	24.3147
19	Fruit fly	Crustaceans	GCF_026875155.1	27406	Cherax quadricarinatus	5.7518	4102	18152	22.5981
19	Fruit fly	Crustaceans	GCF_018983055.1	29960	Penaeus indicus	5.77898	4091	21824	18.7454
19	Fruit fly	Crustaceans	GCF_020424385.1	6728	Procambarus clarkii	5.72931	3984	26417	15.0812
19	Fruit fly	Crustaceans	GCF_000764305.2	294128	Hyalella azteca	6.23364	3959	17163	23.0671
19	Fruit fly	Crustaceans	GCF_007210705.1	6832	Tigriopus californicus	6.18407	3941	15351	25.6726
19	Fruit fly	Crustaceans	GCF_015228065.2	6687	Penaeus monodon	5.76666	3874	24011	16.1343
19	Fruit fly	Crustaceans	GCF_015104395.2	159736	Macrobrachium nipponense	5.72286	3850	24778	15.538
19	Fruit fly	Crustaceans	GCF_032884065.1	6661	Artemia franciscana	5.96065	3686	15504	23.7745
19	Fruit fly	Crustaceans	GCF_000591075.1	1294199	Eurytemora carolleeae	6.18751	3511	20716	16.9483
19	Fruit fly	Crustaceans	GCF_011947565.3	41117	Pollicipes pollicipes	5.96404	2487	20420	12.1792
19	Fruit fly	Crustaceans	GCF_019059575.1	1232801	Amphibalanus amphitrite	5.9278	1501	27370	5.48411
20	Fruit fly	Arachnids	GCF_037126465.1	34597	Ornithodoros turicata	6.23748	4174	22416	18.6206
20	Fruit fly	Arachnids	GCF_023375885.1	34620	Dermacentor andersoni	6.38149	4144	22938	18.0661
20	Fruit fly	Arachnids	GCF_016920785.2	6945	Ixodes scapularis	6.23512	4130	26659	15.492
20	Fruit fly	Arachnids	GCF_013339725.1	6941	Rhipicephalus microplus	6.50904	3996	18598	21.4862
20	Fruit fly	Arachnids	GCF_013339745.2	543639	Dermacentor silvarum	6.35546	3959	23419	16.9051
20	Fruit fly	Arachnids	GCF_947563725.1	94029	Argiope bruennichi	5.85703	3870	18361	21.0773
20	Fruit fly	Arachnids	GCF_013339695.2	34632	Rhipicephalus sanguineus	6.36396	3821	22510	16.9747
20	Fruit fly	Arachnids	GCF_000365465.3	114398	Parasteatoda tepidariorum	6.02792	3762	19750	19.0481
20	Fruit fly	Arachnids	GCF_028296485.1	1686743	Oppia nitens	6.96684	3659	14938	24.4946
20	Fruit fly	Arachnids	GCF_002532875.2	62625	Varroa jacobsoni	7.31882	3497	10521	33.2383
20	Fruit fly	Arachnids	GCF_000255335.2	34638	Galendromus occidentalis	7.34599	3477	11566	30.0623
20	Fruit fly	Arachnids	GCF_002443255.2	109461	Varroa destructor	7.31994	3468	10241	33.8639
20	Fruit fly	Arachnids	GCF_010614865.2	202533	Stegodyphus dumicola	5.84151	3427	20729	16.5324
20	Fruit fly	Arachnids	GCF_026930045.1	327109	Uloborus diversus	5.91914	3415	15750	21.6825
20	Fruit fly	Arachnids	GCF_020809275.1	6954	Dermatophagoides farinae	7.44689	3243	10172	31.8816
20	Fruit fly	Arachnids	GCF_000671375.1	218467	Centruroides sculpturatus	5.69269	3183	24591	12.9438
20	Fruit fly	Arachnids	GCF_001901225.1	6956	Dermatophagoides pteronyssinus	7.46369	3022	11184	27.0207
20	Fruit fly	Arachnids	GCF_000517525.1	6850	Limulus polyphemus	5.82172	2946	22873	12.8798
21	Fruit fly	Springtails	GCF_002217175.1	158441	Folsomia candida	5.96479	3997	24221	16.5022

## Sheet: Supplementary Data 3
Group	Order	Query RefSeq accession	Query Taxonomy ID	Query Species name	Anchor tax_id	Transitive anchor tax_id (when available)	#Orthologs (transitively) shared with the anchor	#Orthologs shared with the transitive anchor only	# All orthologs reported
Vetebrates	1	GCF_028858775.2	9598	Pan troglodytes	9606	NA	17869	NA	17869
Vetebrates	1	GCF_029281585.2	9595	Gorilla gorilla gorilla	9606	NA	17775	NA	17775
Vetebrates	1	GCF_029289425.2	9597	Pan paniscus	9606	NA	17742	NA	17742
Vetebrates	1	GCF_028885655.2	9601	Pongo abelii	9606	NA	17640	NA	17640
Vetebrates	1	GCF_028885625.2	9600	Pongo pygmaeus	9606	NA	17599	NA	17599
Vetebrates	1	GCF_003339765.1	9544	Macaca mulatta	9606	NA	17581	NA	17581
Vetebrates	1	GCF_037993035.1	9541	Macaca fascicularis	9606	NA	17476	NA	17476
Vetebrates	1	GCF_028878055.3	9590	Symphalangus syndactylus	9606	NA	17397	NA	17397
Vetebrates	1	GCF_024542745.1	257877	Macaca thibetana thibetana	9606	NA	17372	NA	17372
Vetebrates	1	GCF_000955945.1	9531	Cercocebus atys	9606	NA	17364	NA	17364
Vetebrates	1	GCF_006542625.1	61853	Nomascus leucogenys	9606	NA	17356	NA	17356
Vetebrates	1	GCF_007565055.1	61622	Rhinopithecus roxellana	9606	NA	17354	NA	17354
Vetebrates	1	GCF_003255815.1	9565	Theropithecus gelada	9606	NA	17346	NA	17346
Vetebrates	1	GCF_043159975.1	9545	Macaca nemestrina	9606	NA	17197	NA	17197
Vetebrates	1	GCF_015252025.1	60711	Chlorocebus sabaeus	9606	NA	17191	NA	17191
Vetebrates	1	GCF_009764315.1	54180	Trachypithecus francoisi	9606	NA	17181	NA	17181
Vetebrates	1	GCF_011100555.1	9483	Callithrix jacchus	9606	NA	17147	NA	17147
Vetebrates	1	GCF_016699345.2	27679	Saimiri boliviensis boliviensis	9606	NA	17140	NA	17140
Vetebrates	1	GCF_009828535.3	81572	Hylobates moloch	9606	NA	17097	NA	17097
Vetebrates	1	GCF_000951035.1	336983	Colobus angolensis palliatus	9606	NA	17090	NA	17090
Vetebrates	1	GCF_030222135.1	37293	Aotus nancymaae	9606	NA	17084	NA	17084
Vetebrates	1	GCF_009761245.1	9515	Sapajus apella	9606	NA	17081	NA	17081
Vetebrates	1	GCF_000951045.1	9568	Mandrillus leucophaeus	9606	NA	17044	NA	17044
Vetebrates	1	GCF_002776525.5	591936	Piliocolobus tephrosceles	9606	NA	17026	NA	17026
Vetebrates	1	GCF_001604975.1	2715852	Cebus imitator	9606	NA	17014	NA	17014
Vetebrates	1	GCF_008728515.1	9555	Papio anubis	9606	NA	16982	NA	16982
Vetebrates	1	GCF_001698545.2	61621	Rhinopithecus bieti	9606	NA	16872	NA	16872
Vetebrates	1	GCF_041296265.1	9796	Equus caballus	9606	NA	16845	NA	16845
Vetebrates	1	GCF_000001635.27	10090	Mus musculus	9606	NA	16817	NA	16817
Vetebrates	1	GCF_036323735.1	10116	Rattus norvegicus	9606	NA	16752	NA	16752
Vetebrates	1	GCF_000321225.1	9708	Odobenus rosmarus divergens	9606	NA	16725	NA	16725
Vetebrates	1	GCF_027406575.1	9470	Nycticebus coucang	9606	NA	16712	NA	16712
Vetebrates	1	GCF_028018385.1	61452	Neofelis nebulosa	9606	NA	16681	NA	16681
Vetebrates	1	GCF_027475565.1	32536	Acinonyx jubatus	9606	NA	16680	NA	16680
Vetebrates	1	GCF_018350175.1	9685	Felis catus	9606	NA	16676	NA	16676
Vetebrates	1	GCF_024362965.1	9691	Panthera pardus	9606	NA	16668	NA	16668
Vetebrates	1	GCF_018350155.1	46844	Leopardus geoffroyi	9606	NA	16660	NA	16660
Vetebrates	1	GCF_922984935.1	9662	Meles meles	9606	NA	16652	NA	16652
Vetebrates	1	GCF_009762305.2	9704	Zalophus californianus	9606	NA	16651	NA	16651
Vetebrates	1	GCF_003254725.2	286419	Canis lupus dingo	9606	NA	16651	NA	16651
Vetebrates	1	GCF_041296235.1	9793	Equus asinus	9606	NA	16646	NA	16646
Vetebrates	1	GCF_030435805.1	9666	Mustela lutreola	9606	NA	16646	NA	16646
Vetebrates	1	GCF_037783145.1	9798	Equus przewalskii	9606	NA	16625	NA	16625
Vetebrates	1	GCF_002263795.3	9913	Bos taurus	9606	NA	16624	NA	16624
Vetebrates	1	GCF_018350195.1	9694	Panthera tigris	9606	NA	16623	NA	16623
Vetebrates	1	GCF_016509475.1	37029	Prionailurus bengalensis	9606	NA	16618	NA	16618
Vetebrates	1	GCF_011764305.1	9669	Mustela putorius furo	9606	NA	16616	NA	16616
Vetebrates	1	GCF_022837055.1	61388	Prionailurus viverrinus	9606	NA	16613	NA	16613
Vetebrates	1	GCF_000956105.1	379532	Propithecus coquereli	9606	NA	16607	NA	16607
Vetebrates	1	GCF_902686445.1	30640	Sciurus carolinensis	9606	NA	16600	NA	16600
Vetebrates	1	GCF_020740605.2	9447	Lemur catta	9606	NA	16600	NA	16600
Vetebrates	1	GCF_020826845.1	77932	Diceros bicornis minor	9606	NA	16599	NA	16599
Vetebrates	1	GCF_022079265.1	61384	Lynx rufus	9606	NA	16594	NA	16594
Vetebrates	1	GCF_020975775.1	9643	Ursus americanus	9606	NA	16594	NA	16594
Vetebrates	1	GCF_021218885.2	9995	Marmota monax	9606	NA	16589	NA	16589
Vetebrates	1	GCF_011100685.1	9615	Canis lupus familiaris	9606	NA	16572	NA	16572
Vetebrates	1	GCF_902655055.1	9657	Lutra lutra	9606	NA	16562	NA	16562
Vetebrates	1	GCF_030028045.1	575201	Hippopotamus amphibius kiboko	9606	NA	16562	NA	16562
Vetebrates	1	GCF_016906955.1	41426	Phacochoerus africanus	9606	NA	16557	NA	16557
Vetebrates	1	GCF_020171115.1	452646	Neogale vison	9606	NA	16552	NA	16552
Vetebrates	1	GCF_032452875.1	9906	Bos javanicus	9606	NA	16540	NA	16540
Vetebrates	1	GCF_016772045.2	9940	Ovis aries	9606	NA	16540	NA	16540
Vetebrates	1	GCF_009829155.1	36723	Mustela erminea	9606	NA	16536	NA	16536
Vetebrates	1	GCF_027409185.1	110931	Cynocephalus volans	9606	NA	16534	NA	16534
Vetebrates	1	GCF_029215605.1	9716	Mirounga angustirostris	9606	NA	16531	NA	16531
Vetebrates	1	GCF_041146395.1	859984	Eulemur rufifrons	9606	NA	16530	NA	16530
Vetebrates	1	GCF_910594005.1	9860	Cervus elaphus	9606	NA	16525	NA	16525
Vetebrates	1	GCF_029378745.1	9915	Bos indicus	9606	NA	16522	NA	16522
Vetebrates	1	GCF_018345385.1	494514	Vulpes lagopus	9606	NA	16519	NA	16519
Vetebrates	1	GCF_004115265.2	59479	Rhinolophus ferrumequinum	9606	NA	16518	NA	16518
Vetebrates	1	GCF_047511675.1	93162	Marmota flaviventris	9606	NA	16516	NA	16516
Vetebrates	1	GCF_042477335.2	37174	Ovis canadensis	9606	NA	16512	NA	16512
Vetebrates	1	GCF_003009895.1	95912	Hyaena hyaena	9606	NA	16507	NA	16507
Vetebrates	1	GCF_905146905.1	34880	Nyctereutes procyonoides	9606	NA	16506	NA	16506
Vetebrates	1	GCF_033118175.1	30532	Dama dama	9606	NA	16506	NA	16506
Vetebrates	1	GCF_022355385.1	77151	Mustela nigripes	9606	NA	16505	NA	16505
Vetebrates	1	GCF_027580195.1	72004	Bos mutus	9606	NA	16504	NA	16504
Vetebrates	1	GCF_964237555.1	9986	Oryctolagus cuniculus	9606	NA	16500	NA	16500
Vetebrates	1	GCF_009834535.1	419612	Camelus ferus	9606	NA	16496	NA	16496
Vetebrates	1	GCF_000181295.1	30611	Otolemur garnettii	9606	NA	16492	NA	16492
Vetebrates	1	GCF_963930625.1	9886	Muntiacus reevesi	9606	NA	16488	NA	16488
Vetebrates	1	GCF_002201575.2	29088	Neomonachus schauinslandi	9606	NA	16488	NA	16488
Vetebrates	1	GCF_004348235.1	9720	Phoca vitulina	9606	NA	16486	NA	16486
Vetebrates	1	GCF_000165445.2	30608	Microcebus murinus	9606	NA	16483	NA	16483
Vetebrates	1	GCF_014898765.1	1608482	Puma yagouaroundi	9606	NA	16476	NA	16476
Vetebrates	1	GCF_028021215.1	9764	Eschrichtius robustus	9606	NA	16467	NA	16467
Vetebrates	1	GCF_949987535.1	9767	Balaenoptera acutorostrata	9606	NA	16463	NA	16463
Vetebrates	1	GCF_000003025.6	9823	Sus scrofa	9606	NA	16458	NA	16458
Vetebrates	1	GCF_032405125.1	34865	Capricornis sumatraensis	9606	NA	16455	NA	16455
Vetebrates	1	GCF_029407905.1	3119969	Bubalus kerabau	9606	NA	16451	NA	16451
Vetebrates	1	GCF_024166365.1	99487	Elephas maximus indicus	9606	NA	16450	NA	16450
Vetebrates	1	GCF_017311325.1	29073	Ursus maritimus	9606	NA	16450	NA	16450
Vetebrates	1	GCF_036321535.1	9838	Camelus dromedarius	9606	NA	16442	NA	16442
Vetebrates	1	GCF_028564815.1	27606	Eubalaena glacialis	9606	NA	16438	NA	16438
Vetebrates	1	GCF_010015895.1	76717	Lontra canadensis	9606	NA	16430	NA	16430
Vetebrates	1	GCF_030014295.1	9785	Loxodonta africana	9606	NA	16422	NA	16422
Vetebrates	1	GCF_002007445.2	9646	Ailuropoda melanoleuca	9606	NA	16411	NA	16411
Vetebrates	1	GCF_007474595.2	61383	Lynx canadensis	9606	NA	16402	NA	16402
Vetebrates	1	GCF_019923935.1	89462	Bubalus bubalis	9606	NA	16401	NA	16401
Vetebrates	1	GCF_028533385.1	9690	Panthera onca	9606	NA	16397	NA	16397
Vetebrates	1	GCF_023065955.2	9644	Ursus arctos	9606	NA	16396	NA	16396
Vetebrates	1	GCF_004028035.1	34886	Eumetopias jubatus	9606	NA	16386	NA	16386
Vetebrates	1	GCF_009873245.2	9771	Balaenoptera musculus	9606	NA	16384	NA	16384
Vetebrates	1	GCF_003369695.1	30522	Bos indicus x Bos taurus	9606	NA	16382	NA	16382
Vetebrates	1	GCF_021234165.1	1884717	Pteronotus mesoamericanus	9606	NA	16381	NA	16381
Vetebrates	1	GCF_019186645.2	9423	Phyllostomus hastatus	9606	NA	16380	NA	16380
Vetebrates	1	GCF_028023285.1	2746895	Balaenoptera ricei	9606	NA	16379	NA	16379
Vetebrates	1	GCF_014176215.1	9407	Rousettus aegyptiacus	9606	NA	16372	NA	16372
Vetebrates	1	GCF_000283155.1	73337	Ceratotherium simum simum	9606	NA	16361	NA	16361
Vetebrates	1	GCF_027574615.1	29078	Eptesicus fuscus	9606	NA	16359	NA	16359
Vetebrates	1	GCF_021234435.1	9417	Artibeus jamaicensis	9606	NA	16355	NA	16355
Vetebrates	1	GCF_016881025.1	43179	Ictidomys tridecemlineatus	9606	NA	16353	NA	16353
Vetebrates	1	GCF_001704415.2	9925	Capra hircus	9606	NA	16351	NA	16351
Vetebrates	1	GCF_003160815.1	9627	Vulpes vulpes	9606	NA	16339	NA	16339
Vetebrates	1	GCF_033115175.1	9983	Lepus europaeus	9606	NA	16336	NA	16336
Vetebrates	1	GCF_937001465.1	9733	Orcinus orca	9606	NA	16332	NA	16332
Vetebrates	1	GCF_000767855.1	9837	Camelus bactrianus	9606	NA	16326	NA	16326
Vetebrates	1	GCF_001458135.2	9994	Marmota marmota marmota	9606	NA	16325	NA	16325
Vetebrates	1	GCF_017639785.1	10036	Mesocricetus auratus	9606	NA	16324	NA	16324
Vetebrates	1	GCF_023699985.2	9874	Odocoileus virginianus	9606	NA	16323	NA	16323
Vetebrates	1	GCF_019320065.1	1574408	Cervus canadensis	9606	NA	16320	NA	16320
Vetebrates	1	GCF_007827085.1	564181	Peromyscus californicus insignis	9606	NA	16319	NA	16319
Vetebrates	1	GCF_002288905.1	391180	Enhydra lutris kenyoni	9606	NA	16316	NA	16316
Vetebrates	1	GCF_000164845.4	30538	Vicugna pacos	9606	NA	16311	NA	16311
Vetebrates	1	GCF_036850995.1	249018	Saccopteryx leptura	9606	NA	16306	NA	16306
Vetebrates	1	GCF_036850765.1	59482	Saccopteryx bilineata	9606	NA	16306	NA	16306
Vetebrates	1	GCF_014108415.1	27622	Molossus molossus	9606	NA	16305	NA	16305
Vetebrates	1	GCF_003426925.1	9999	Urocitellus parryii	9606	NA	16305	NA	16305
Vetebrates	1	GCF_030254825.1	10047	Meriones unguiculatus	9606	NA	16302	NA	16302
Vetebrates	1	GCF_963924675.1	9742	Phocoena phocoena	9606	NA	16293	NA	16293
Vetebrates	1	GCF_006229205.1	37032	Suricata suricatta	9606	NA	16291	NA	16291
Vetebrates	1	GCF_947179515.1	10129	Apodemus sylvaticus	9606	NA	16290	NA	16290
Vetebrates	1	GCF_034190915.1	10141	Cavia porcellus	9606	NA	16289	NA	16289
Vetebrates	1	GCF_963259705.1	98922	Myotis daubentonii	9606	NA	16287	NA	16287
Vetebrates	1	GCF_039906515.1	82174	Pseudorca crassidens	9606	NA	16285	NA	16285
Vetebrates	1	GCF_022682495.2	9430	Desmodus rotundus	9606	NA	16284	NA	16284
Vetebrates	1	GCF_030020395.1	143292	Manis pentadactyla	9606	NA	16271	NA	16271
Vetebrates	1	GCF_950005125.1	269649	Chionomys nivalis	9606	NA	16268	NA	16268
Vetebrates	1	GCF_003704035.1	230844	Peromyscus maniculatus bairdii	9606	NA	16268	NA	16268
Vetebrates	1	GCF_000325575.1	9402	Pteropus alecto	9606	NA	16266	NA	16266
Vetebrates	1	GCF_011800145.1	9715	Mirounga leonina	9606	NA	16264	NA	16264
Vetebrates	1	GCF_900095145.1	10093	Mus pahari	9606	NA	16262	NA	16262
Vetebrates	1	GCF_023721935.1	29064	Panthera uncia	9606	NA	16261	NA	16261
Vetebrates	1	GCF_963455315.2	9731	Globicephala melas	9606	NA	16259	NA	16259
Vetebrates	1	GCF_025265405.1	48708	Mesoplodon densirostris	9606	NA	16258	NA	16258
Vetebrates	1	GCF_949774975.1	27610	Lagenorhynchus albirostris	9606	NA	16256	NA	16256
Vetebrates	1	GCF_003676395.1	3371155	Sagmatias obliquidens	9606	NA	16256	NA	16256
Vetebrates	1	GCF_026419965.1	27615	Kogia breviceps	9606	NA	16255	NA	16255
Vetebrates	1	GCF_008692025.1	42100	Phocoena sinus	9606	NA	16243	NA	16243
Vetebrates	1	GCF_014108235.1	51298	Myotis myotis	9606	NA	16241	NA	16241
Vetebrates	1	GCF_023091745.1	37181	Budorcas taxicolor	9606	NA	16235	NA	16235
Vetebrates	1	GCF_011762505.1	61156	Arvicanthis niloticus	9606	NA	16229	NA	16229
Vetebrates	1	GCF_900094665.2	10089	Mus caroli	9606	NA	16227	NA	16227
Vetebrates	1	GCF_014898055.3	50954	Talpa occidentalis	9606	NA	16218	NA	16218
Vetebrates	1	GCF_004126475.2	89673	Phyllostomus discolor	9606	NA	16218	NA	16218
Vetebrates	1	GCF_011762595.1	9739	Tursiops truncatus	9606	NA	16211	NA	16211
Vetebrates	1	GCF_000276665.1	34839	Chinchilla lanigera	9606	NA	16210	NA	16210
Vetebrates	1	GCF_015220235.1	27675	Choloepus didactylus	9606	NA	16201	NA	16201
Vetebrates	1	GCF_002288925.2	9749	Delphinapterus leucas	9606	NA	16197	NA	16197
Vetebrates	1	GCF_903992535.2	1047088	Arvicola amphibius	9606	NA	16191	NA	16191
Vetebrates	1	GCF_014885135.2	100897	Alexandromys fortis	9606	NA	16189	NA	16189
Vetebrates	1	GCF_005190385.1	40151	Monodon monoceros	9606	NA	16189	NA	16189
Vetebrates	1	GCF_000622305.1	1026970	Nannospalax galili	9606	NA	16186	NA	16186
Vetebrates	1	GCF_000317375.1	79684	Microtus ochrogaster	9606	NA	16186	NA	16186
Vetebrates	1	GCF_030435755.1	9978	Ochotona princeps	9606	NA	16184	NA	16184
Vetebrates	1	GCF_000243295.1	127582	Trichechus manatus latirostris	9606	NA	16184	NA	16184
Vetebrates	1	GCF_008632895.1	35658	Mastomys coucha	9606	NA	16182	NA	16182
Vetebrates	1	GCF_907164565.1	48139	Psammomys obesus	9606	NA	16180	NA	16180
Vetebrates	1	GCF_949786415.1	42410	Peromyscus eremicus	9606	NA	16177	NA	16177
Vetebrates	1	GCF_014754425.2	59534	Oryx dammah	9606	NA	16174	NA	16174
Vetebrates	1	GCF_022376915.1	68408	Moschus berezovskii	9606	NA	16168	NA	16168
Vetebrates	1	GCF_903995435.1	60746	Acomys russatus	9606	NA	16155	NA	16155
Vetebrates	1	GCF_012393455.1	9711	Halichoerus grypus	9606	NA	16142	NA	16142
Vetebrates	1	GCF_000334495.1	246437	Tupaia chinensis	9606	NA	16139	NA	16139
Vetebrates	1	GCF_004785775.1	491861	Grammomys surdaster	9606	NA	16135	NA	16135
Vetebrates	1	GCF_903995425.1	38674	Onychomys torridus	9606	NA	16121	NA	16121
Vetebrates	1	GCF_020740685.1	51337	Jaculus jaculus	9606	NA	16118	NA	16118
Vetebrates	1	GCF_000247695.1	10181	Heterocephalus glaber	9606	NA	16116	NA	16116
Vetebrates	1	GCF_019054845.1	105255	Dipodomys spectabilis	9606	NA	16108	NA	16108
Vetebrates	1	GCF_014108245.1	59472	Pipistrellus kuhlii	9606	NA	16090	NA	16090
Vetebrates	1	GCF_950295315.1	9365	Erinaceus europaeus	9606	NA	16078	NA	16078
Vetebrates	1	GCF_949987515.2	9728	Delphinus delphis	9606	NA	16073	NA	16073
Vetebrates	1	GCF_018350215.1	9689	Panthera leo	9606	NA	16064	NA	16064
Vetebrates	1	GCF_943737965.1	109678	Phodopus roborovskii	9606	NA	16054	NA	16054
Vetebrates	1	GCF_003031525.2	1706337	Neophocaena asiaeorientalis asiaeorientalis	9606	NA	16029	NA	16029
Vetebrates	1	GCF_000151885.1	10020	Dipodomys ordii	9606	NA	16001	NA	16001
Vetebrates	1	GCF_021613505.1	89248	Equus quagga	9606	NA	16000	NA	16000
Vetebrates	1	GCF_023159225.1	214514	Perognathus longimembris pacificus	9606	NA	15996	NA	15996
Vetebrates	1	GCF_002837175.3	9755	Physeter macrocephalus	9606	NA	15993	NA	15993
Vetebrates	1	GCF_001890085.2	186990	Hipposideros armiger	9606	NA	15973	NA	15973
Vetebrates	1	GCF_027595985.1	42254	Sorex araneus	9606	NA	15970	NA	15970
Vetebrates	1	GCF_004664715.2	10041	Peromyscus leucopus	9606	NA	15967	NA	15967
Vetebrates	1	GCF_000260255.1	10160	Octodon degus	9606	NA	15963	NA	15963
Vetebrates	1	GCF_001595765.1	291302	Miniopterus natalensis	9606	NA	15957	NA	15957
Vetebrates	1	GCF_000754665.1	43346	Bison bison bison	9606	NA	15951	NA	15951
Vetebrates	1	GCF_030445035.2	9361	Dasypus novemcinctus	9606	NA	15950	NA	15950
Vetebrates	1	GCF_902729225.1	132908	Pteropus vampyrus	9606	NA	15908	NA	15908
Vetebrates	1	GCF_029834395.1	62283	Sorex fumeus	9606	NA	15900	NA	15900
Vetebrates	1	GCF_017591425.1	130825	Ochotona curzoniae	9606	NA	15896	NA	15896
Vetebrates	1	GCF_902806735.1	447135	Myodes glareolus	9606	NA	15875	NA	15875
Vetebrates	1	GCF_014570535.1	9974	Manis javanica	9606	NA	15873	NA	15873
Vetebrates	1	GCF_012274545.1	885580	Fukomys damarensis	9606	NA	15827	NA	15827
Vetebrates	1	GCF_011064425.1	10117	Rattus rattus	9606	NA	15814	NA	15814
Vetebrates	1	GCF_000696425.1	482537	Galeopterus variegatus	9606	NA	15794	NA	15794
Vetebrates	1	GCF_028538775.1	159337	Myotis yumanensis	9606	NA	15785	NA	15785
Vetebrates	1	GCF_000298275.1	1230840	Orycteropus afer afer	9606	NA	15762	NA	15762
Vetebrates	1	GCF_000313985.2	9371	Echinops telfairi	9606	NA	15752	NA	15752
Vetebrates	1	GCF_014824575.3	192404	Sturnira hondurensis	9606	NA	15680	NA	15680
Vetebrates	1	GCF_000412655.1	109478	Myotis brandtii	9606	NA	15629	NA	15629
Vetebrates	1	GCF_003668045.3	10029	Cricetulus griseus	9606	NA	15594	NA	15594
Vetebrates	1	GCF_000442215.2	118797	Lipotes vexillifer	9606	NA	15590	NA	15590
Vetebrates	1	GCF_024139225.1	109475	Suncus etruscus	9606	NA	15529	NA	15529
Vetebrates	1	GCF_000327345.1	225400	Myotis davidii	9606	NA	15493	NA	15493
Vetebrates	1	GCF_000260355.1	143302	Condylura cristata	9606	NA	15485	NA	15485
Vetebrates	1	GCF_019393635.1	33562	Dromiciops gliroides	9606	NA	15458	NA	15458
Vetebrates	1	GCF_002099425.1	38626	Phascolarctos cinereus	9606	NA	15413	NA	15413
Vetebrates	1	GCF_003327715.1	9696	Puma concolor	9606	NA	15316	NA	15316
Vetebrates	1	GCF_902635505.1	9305	Sarcophilus harrisii	9606	NA	15284	NA	15284
Vetebrates	1	GCF_016432865.1	38775	Antechinus flavipes	9606	NA	15281	NA	15281
Vetebrates	1	GCF_011100635.1	9337	Trichosurus vulpecula	9606	NA	15241	NA	15241
Vetebrates	1	GCF_027887165.1	13616	Monodelphis domestica	9606	NA	15225	NA	15225
Vetebrates	1	GCF_000349705.1	9713	Leptonychotes weddellii	9606	NA	15204	NA	15204
Vetebrates	1	GCF_000164805.1	1868482	Carlito syrichta	9606	NA	15196	NA	15196
Vetebrates	1	GCF_001984765.1	51338	Castor canadensis	9606	NA	15066	NA	15066
Vetebrates	1	GCF_000296735.1	185453	Chrysochloris asiatica	9606	NA	15009	NA	15009
Vetebrates	1	GCF_003265705.1	34884	Callorhinus ursinus	9606	NA	14936	NA	14936
Vetebrates	1	GCF_028583685.1	3040969	Petaurus breviceps papuanus	9606	NA	14921	NA	14921
Vetebrates	1	GCF_016433145.1	191870	Gracilinanus agilis	9606	NA	14921	NA	14921
Vetebrates	1	GCF_000147115.1	59463	Myotis lucifugus	9606	NA	14864	NA	14864
Vetebrates	1	GCF_018167655.1	111838	Microtus oregoni	9606	NA	14791	NA	14791
Vetebrates	1	GCF_004115215.2	9258	Ornithorhynchus anatinus	9606	NA	14775	NA	14775
Vetebrates	1	GCF_026122565.2	1129001	Emydura macquarii macquarii	9606	NA	14712	NA	14712
Vetebrates	1	GCF_015852505.1	9261	Tachyglossus aculeatus	9606	NA	14634	NA	14634
Vetebrates	1	GCF_025201925.1	286002	Gopherus flavomarginatus	9606	NA	14633	NA	14633
Vetebrates	1	GCF_027887155.1	2991368	Malaclemys terrapin pileata	9606	NA	14599	NA	14599
Vetebrates	1	GCF_016161935.1	260615	Mauremys reevesii	9606	NA	14586	NA	14586
Vetebrates	1	GCF_015237465.2	8469	Chelonia mydas	9606	NA	14554	NA	14554
Vetebrates	1	GCF_023653815.2	8467	Caretta caretta	9606	NA	14534	NA	14534
Vetebrates	1	GCF_011386835.1	8478	Chrysemys picta bellii	9606	NA	14513	NA	14513
Vetebrates	1	GCF_009764565.3	27794	Dermochelys coriacea	9606	NA	14502	NA	14502
Vetebrates	1	GCF_020497125.1	74926	Mauremys mutica	9606	NA	14470	NA	14470
Vetebrates	1	GCF_027172205.1	65483	Podarcis raffonei	9606	NA	14459	NA	14459
Vetebrates	1	GCF_030867095.1	8496	Alligator mississippiensis	9606	NA	14419	NA	14419
Vetebrates	1	GCF_027244095.1	884348	Hemicordylus capensis	9606	NA	14415	NA	14415
Vetebrates	1	GCF_007399415.2	1825980	Gopherus evgoodei	9606	NA	14397	NA	14397
Vetebrates	1	GCF_963506605.1	8524	Zootoca vivipara	9606	NA	14378	NA	14378
Vetebrates	1	GCF_023053635.1	159646	Elgaria multicarinata webbii	9606	NA	14374	NA	14374
Vetebrates	1	GCF_028017835.1	82168	Emys orbicularis	9606	NA	14362	NA	14362
Vetebrates	1	GCF_030035675.1	261503	Rhineura floridana	9606	NA	14339	NA	14339
Vetebrates	1	GCF_028583425.1	481883	Eublepharis macularius	9606	NA	14331	NA	14331
Vetebrates	1	GCF_900497805.2	29139	Vombatus ursinus	9606	NA	14270	NA	14270
Vetebrates	1	GCF_035594765.1	28377	Anolis carolinensis	9606	NA	14257	NA	14257
Vetebrates	1	GCF_009819535.1	80427	Lacerta agilis	9606	NA	14252	NA	14252
Vetebrates	1	GCF_035149785.1	51853	Candoia aspera	9606	NA	14147	NA	14147
Vetebrates	1	GCF_029931775.1	460621	Euleptes europaea	9606	NA	14144	NA	14144
Vetebrates	1	GCF_000299155.1	28737	Elephantulus edwardii	9606	NA	14136	NA	14136
Vetebrates	1	GCF_032191835.1	13085	Heteronotia binoei	9606	NA	14098	NA	14098
Vetebrates	1	GCF_003597395.1	106734	Chelonoidis abingdonii	9606	NA	14098	NA	14098
Vetebrates	1	GCF_024711535.1	94247	Dipodomys merriami	9606	NA	14056	NA	14056
Vetebrates	1	GCF_004798865.1	61221	Varanus komodoensis	9606	NA	14037	NA	14037
Vetebrates	1	GCF_900067755.1	103695	Pogona vitticeps	9606	NA	14019	NA	14019
Vetebrates	1	GCF_004329235.1	64176	Podarcis muralis	9606	NA	13932	NA	13932
Vetebrates	1	GCF_037176765.1	38937	Anolis sagrei	9606	NA	13888	NA	13888
Vetebrates	1	GCF_019175285.1	8520	Sceloporus undulatus	9606	NA	13850	NA	13850
Vetebrates	1	GCF_016545835.1	88082	Crotalus tigris	9606	NA	13845	NA	13845
Vetebrates	1	GCF_902459505.1	260995	Geotrypetes seraphini	9606	NA	13814	NA	13814
Vetebrates	1	GCF_013100865.1	31138	Trachemys scripta elegans	9606	NA	13805	NA	13805
Vetebrates	1	GCF_947461875.1	8969	Haliaeetus albicilla	9606	NA	13800	NA	13800
Vetebrates	1	GCF_040938575.1	8296	Ambystoma mexicanum	9606	NA	13799	NA	13799
Vetebrates	1	GCF_000455745.1	38654	Alligator sinensis	9606	NA	13799	NA	13799
Vetebrates	1	GCF_028858705.1	9117	Grus americana	9606	NA	13756	NA	13756
Vetebrates	1	GCF_021028975.2	933632	Sphaerodactylus townsendi	9606	NA	13754	NA	13754
Vetebrates	1	GCF_901001135.1	194408	Rhinatrema bivittatum	9606	NA	13717	NA	13717
Vetebrates	1	GCF_037038585.1	372321	Patagioenas fasciata	9606	NA	13693	NA	13693
Vetebrates	1	GCF_029531705.1	94885	Pantherophis guttatus	9606	NA	13689	NA	13689
Vetebrates	1	GCF_031143425.1	8319	Pleurodeles waltl	9606	NA	13672	NA	13672
Vetebrates	1	GCF_031021105.1	121349	Erythrolamprus reginae	9606	NA	13668	NA	13668
Vetebrates	1	GCF_929443795.1	8957	Accipiter gentilis	9606	NA	13666	NA	13666
Vetebrates	1	GCF_028640845.1	499056	Ahaetulla prasina	9606	NA	13666	NA	13666
Vetebrates	1	GCF_963921805.1	9209	Phalacrocorax carbo	9606	NA	13654	NA	13654
Vetebrates	1	GCF_040182565.1	8845	Anser cygnoides	9606	NA	13651	NA	13651
Vetebrates	1	GCF_036417845.1	2696672	Apteryx mantelli	9606	NA	13649	NA	13649
Vetebrates	1	GCF_028389875.1	8795	Rhea pennata	9606	NA	13636	NA	13636
Vetebrates	1	GCF_036013445.1	187106	Caloenas nicobarica	9606	NA	13591	NA	13591
Vetebrates	1	GCF_036172605.1	191477	Pelobates fuscus	9606	NA	13569	NA	13569
Vetebrates	1	GCF_035046505.1	71010	Tiliqua scincoides	9606	NA	13541	NA	13541
Vetebrates	1	GCF_027358695.1	233779	Spea bombifrons	9606	NA	13528	NA	13528
Vetebrates	1	GCF_000004195.4	8364	Xenopus tropicalis	9606	NA	13516	NA	13516
Vetebrates	1	GCF_026419915.1	202280	Harpia harpyja	9606	NA	13505	NA	13505
Vetebrates	1	GCF_017976375.1	55661	Cuculus canorus	9606	NA	13500	NA	13500
Vetebrates	1	GCF_901765095.1	1415580	Microcaecilia unicolor	9606	NA	13482	NA	13482
Vetebrates	1	GCF_963924245.1	1192867	Chroicocephalus ridibundus	9606	NA	13476	NA	13476
Vetebrates	1	GCF_027789765.1	150705	Dendropsophus ebraccatus	9606	NA	13446	NA	13446
Vetebrates	1	GCF_900496995.4	223781	Aquila chrysaetos chrysaetos	9606	NA	13443	NA	13443
Vetebrates	1	GCF_040807025.1	8801	Struthio camelus	9606	NA	13440	NA	13440
Vetebrates	1	GCF_900518735.1	8673	Pseudonaja textilis	9606	NA	13433	NA	13433
Vetebrates	1	GCF_041296385.1	39617	Aphelocoma coerulescens	9606	NA	13410	NA	13410
Vetebrates	1	GCF_016699485.2	9031	Gallus gallus	9606	NA	13398	NA	13398
Vetebrates	1	GCF_015476345.1	8839	Anas platyrhynchos	9606	NA	13394	NA	13394
Vetebrates	1	GCF_027887145.1	2857398	Ammospiza caudacuta	9606	NA	13369	NA	13369
Vetebrates	1	GCF_037042795.1	84833	Molothrus aeneus	9606	NA	13368	NA	13368
Vetebrates	1	GCF_032444005.1	111125	Ranitomeya imitator	9606	NA	13362	NA	13362
Vetebrates	1	GCF_028769735.1	257770	Zonotrichia leucophrys gambelii	9606	NA	13362	NA	13362
Vetebrates	1	GCF_000331425.1	181119	Pseudopodoces humilis	9606	NA	13358	NA	13358
Vetebrates	1	GCF_028390025.1	495146	Pseudophryne corroboree	9606	NA	13357	NA	13357
Vetebrates	1	GCF_963932015.1	28680	Anas acuta	9606	NA	13352	NA	13352
Vetebrates	1	GCF_034315485.1	407982	Pezoporus occidentalis	9606	NA	13350	NA	13350
Vetebrates	1	GCF_026979565.1	81927	Vidua chalybeata	9606	NA	13342	NA	13342
Vetebrates	1	GCF_003957565.2	59729	Taeniopygia guttata	9606	NA	13332	NA	13332
Vetebrates	1	GCF_023055355.1	9191	Agelaius tricolor	9606	NA	13329	NA	13329
Vetebrates	1	GCF_030936135.1	37040	Gavia stellata	9606	NA	13299	NA	13299
Vetebrates	1	GCF_009769535.1	35005	Thamnophis elegans	9606	NA	13288	NA	13288
Vetebrates	1	GCF_022539395.1	478635	Myiozetetes cayanensis	9606	NA	13281	NA	13281
Vetebrates	1	GCF_040894005.1	76066	Engystomops pustulosus	9606	NA	13279	NA	13279
Vetebrates	1	GCF_004027225.2	2489341	Strigops habroptila	9606	NA	13277	NA	13277
Vetebrates	1	GCF_032191515.1	33595	Phaenicophaeus curvirostris	9606	NA	13269	NA	13269
Vetebrates	1	GCF_001447785.1	146911	Gekko japonicus	9606	NA	13268	NA	13268
Vetebrates	1	GCF_027477595.1	30427	Haemorhous mexicanus	9606	NA	13259	NA	13259
Vetebrates	1	GCF_905171765.1	8384	Bufo bufo	9606	NA	13256	NA	13256
Vetebrates	1	GCF_035609145.1	57060	Eleutherodactylus coqui	9606	NA	13253	NA	13253
Vetebrates	1	GCF_015220075.1	120794	Falco rusticolus	9606	NA	13251	NA	13251
Vetebrates	1	GCF_000737465.1	52644	Haliaeetus leucocephalus	9606	NA	13243	NA	13243
Vetebrates	1	GCF_028500815.1	75485	Rissa tridactyla	9606	NA	13241	NA	13241
Vetebrates	1	GCF_023634085.1	345164	Falco cherrug	9606	NA	13226	NA	13226
Vetebrates	1	GCF_963662255.1	127875	Cinclus cinclus	9606	NA	13213	NA	13213
Vetebrates	1	GCF_029499605.1	327740	Hyla sarda	9606	NA	13212	NA	13212
Vetebrates	1	GCF_029207755.1	190680	Chamaea fasciata	9606	NA	13207	NA	13207
Vetebrates	1	GCF_036013475.1	8932	Columba livia	9606	NA	13198	NA	13198
Vetebrates	1	GCF_009769625.2	8869	Cygnus olor	9606	NA	13194	NA	13194
Vetebrates	1	GCF_901933205.1	87175	Camarhynchus parvulus	9606	NA	13192	NA	13192
Vetebrates	1	GCF_028554395.1	35540	Pezoporus wallicus	9606	NA	13192	NA	13192
Vetebrates	1	GCF_013368605.1	48427	Nyctibius grandis	9606	NA	13186	NA	13186
Vetebrates	1	GCF_036370855.1	8790	Dromaius novaehollandiae	9606	NA	13182	NA	13182
Vetebrates	1	GCF_023634155.1	8954	Falco peregrinus	9606	NA	13182	NA	13182
Vetebrates	1	GCF_017639655.2	148594	Falco naumanni	9606	NA	13180	NA	13180
Vetebrates	1	GCF_013377495.2	8868	Cygnus atratus	9606	NA	13179	NA	13179
Vetebrates	1	GCF_033783945.1	309878	Neopsephotus bourkii	9606	NA	13161	NA	13161
Vetebrates	1	GCF_027579735.1	8345	Bombina bombina	9606	NA	13158	NA	13158
Vetebrates	1	GCF_033815535.1	889875	Pezoporus flaviventris	9606	NA	13155	NA	13155
Vetebrates	1	GCF_020740725.1	134902	Corvus hawaiiensis	9606	NA	13150	NA	13150
Vetebrates	1	GCF_031753505.1	187417	Anomalospiza imberbis	9606	NA	13148	NA	13148
Vetebrates	1	GCF_012275295.1	13146	Melopsittacus undulatus	9606	NA	13142	NA	13142
Vetebrates	1	GCF_900518725.1	8663	Notechis scutatus	9606	NA	13133	NA	13133
Vetebrates	1	GCF_009650955.1	1196302	Corvus moneduloides	9606	NA	13131	NA	13131
Vetebrates	1	GCF_004143745.1	9054	Phasianus colchicus	9606	NA	13119	NA	13119
Vetebrates	1	GCF_009819885.2	91951	Catharus ustulatus	9606	NA	13116	NA	13116
Vetebrates	1	GCF_003343035.1	308060	Apteryx rowi	9606	NA	13113	NA	13113
Vetebrates	1	GCF_001577835.2	93934	Coturnix japonica	9606	NA	13103	NA	13103
Vetebrates	1	GCF_025592945.1	415023	Manacus candei	9606	NA	13097	NA	13097
Vetebrates	1	GCF_905171775.1	8407	Rana temporaria	9606	NA	13096	NA	13096
Vetebrates	1	GCF_024509145.1	187451	Vidua macroura	9606	NA	13092	NA	13092
Vetebrates	1	GCF_020745825.1	39638	Agelaius phoeniceus	9606	NA	13089	NA	13089
Vetebrates	1	GCF_018691265.1	56313	Tyto alba	9606	NA	13065	NA	13065
Vetebrates	1	GCF_009819795.1	219594	Aythya fuligula	9606	NA	13044	NA	13044
Vetebrates	1	GCF_037157495.1	678569	Lathamus discolor	9606	NA	13043	NA	13043
Vetebrates	1	GCF_014805655.1	9160	Passer montanus	9606	NA	13039	NA	13039
Vetebrates	1	GCF_023638135.1	345155	Falco biarmicus	9606	NA	13037	NA	13037
Vetebrates	1	GCF_029582105.1	2939378	Oenanthe melanoleuca	9606	NA	13034	NA	13034
Vetebrates	1	GCF_036417665.1	48849	Passer domesticus	9606	NA	13018	NA	13018
Vetebrates	1	GCF_002078875.1	8996	Numida meleagris	9606	NA	13017	NA	13017
Vetebrates	1	GCF_040937935.1	752182	Hyperolius riggenbachi	9606	NA	13015	NA	13015
Vetebrates	1	GCF_000230535.1	13735	Pelodiscus sinensis	9606	NA	13012	NA	13012
Vetebrates	1	GCF_017590055.1	356909	Onychostruthus taczanowskii	9606	NA	13007	NA	13007
Vetebrates	1	GCF_012460135.2	84834	Molothrus ater	9606	NA	13007	NA	13007
Vetebrates	1	GCF_005870125.1	40157	Lonchura striata	9606	NA	12963	NA	12963
Vetebrates	1	GCF_001447265.1	9172	Sturnus vulgaris	9606	NA	12956	NA	12956
Vetebrates	1	GCF_035770615.1	1914991	Melospiza melodia melodia	9606	NA	12955	NA	12955
Vetebrates	1	GCF_028551555.1	40204	Melozone crissalis	9606	NA	12955	NA	12955
Vetebrates	1	GCF_017590135.1	221976	Pyrgilauda ruficollis	9606	NA	12946	NA	12946
Vetebrates	1	GCF_009829145.1	296741	Chiroxiphia lanceolata	9606	NA	12932	NA	12932
Vetebrates	1	GCF_023343835.1	64668	Lagopus muta	9606	NA	12921	NA	12921
Vetebrates	1	GCF_026119805.1	109042	Tympanuchus pallidicinctus	9606	NA	12914	NA	12914
Vetebrates	1	GCF_038088225.1	9017	Cyrtonyx montezumae	9606	NA	12907	NA	12907
Vetebrates	1	GCF_000186305.1	176946	Python bivittatus	9606	NA	12900	NA	12900
Vetebrates	1	GCF_036250125.1	415032	Pseudopipra pipra	9606	NA	12839	NA	12839
Vetebrates	1	GCF_003342845.1	30464	Nothoprocta perdicaria	9606	NA	12838	NA	12838
Vetebrates	1	GCF_011077185.1	8884	Oxyura jamaicensis	9606	NA	12833	NA	12833
Vetebrates	1	GCF_022539315.1	9135	Serinus canaria	9606	NA	12829	NA	12829
Vetebrates	1	GCF_029215685.1	94852	Pituophis catenifer annectens	9606	NA	12827	NA	12827
Vetebrates	1	GCF_027579445.1	2857394	Ammospiza nelsoni	9606	NA	12827	NA	12827
Vetebrates	1	GCF_002925995.2	2587831	Terrapene triunguis	9606	NA	12824	NA	12824
Vetebrates	1	GCF_014839835.1	118200	Dryobates pubescens	9606	NA	12821	NA	12821
Vetebrates	1	GCF_001604755.1	321398	Lepidothrix coronata	9606	NA	12807	NA	12807
Vetebrates	1	GCF_001527695.2	103944	Protobothrops mucrosquamatus	9606	NA	12806	NA	12806
Vetebrates	1	GCF_036169615.1	472823	Heliangelus exortis	9606	NA	12777	NA	12777
Vetebrates	1	GCF_015220805.1	488313	Pogoniulus pusillus	9606	NA	12749	NA	12749
Vetebrates	1	GCF_015227805.2	43150	Hirundo rustica	9606	NA	12745	NA	12745
Vetebrates	1	GCF_039878825.1	46218	Excalfactoria chinensis	9606	NA	12744	NA	12744
Vetebrates	1	GCF_028018845.1	44398	Melospiza georgiana	9606	NA	12733	NA	12733
Vetebrates	1	GCF_003945595.2	649802	Pipra filicauda	9606	NA	12728	NA	12728
Vetebrates	1	GCF_019238085.1	30410	Lagopus leucura	9606	NA	12721	NA	12721
Vetebrates	1	GCF_003945725.1	415028	Corapipo altera	9606	NA	12719	NA	12719
Vetebrates	1	GCF_001431845.1	198806	Calidris pugnax	9606	NA	12699	NA	12699
Vetebrates	1	GCF_001522545.3	9157	Parus major	9606	NA	12696	NA	12696
Vetebrates	1	GCF_030490865.1	48891	Poecile atricapillus	9606	NA	12695	NA	12695
Vetebrates	1	GCF_000708225.1	128390	Nipponia nippon	9606	NA	12685	NA	12685
Vetebrates	1	GCF_021018805.1	208062	Prinia subflava	9606	NA	12666	NA	12666
Vetebrates	1	GCF_003984885.1	114329	Neopelma chrysocephalum	9606	NA	12666	NA	12666
Vetebrates	1	GCF_028858725.1	57412	Colius striatus	9606	NA	12620	NA	12620
Vetebrates	1	GCF_018139145.2	33616	Gymnogyps californianus	9606	NA	12614	NA	12614
Vetebrates	1	GCF_020740795.1	8895	Apus apus	9606	NA	12608	NA	12608
Vetebrates	1	GCF_009819655.1	48155	Sylvia atricapilla	9606	NA	12606	NA	12606
Vetebrates	1	GCF_015832195.1	1094192	Motacilla alba alba	9606	NA	12579	NA	12579
Vetebrates	1	GCF_019279795.1	7888	Protopterus annectens	9606	NA	12543	NA	12543
Vetebrates	1	GCF_001723895.1	8502	Crocodylus porosus	9606	NA	12509	NA	12509
Vetebrates	1	GCF_003031625.1	164674	Empidonax traillii	9606	NA	12508	NA	12508
Vetebrates	1	GCF_003957555.1	9244	Calypte anna	9606	NA	12496	NA	12496
Vetebrates	1	GCF_014858855.1	30331	Bufo gargarizans	9606	NA	12440	NA	12440
Vetebrates	1	GCF_030028575.1	175006	Malurus melanocephalus	9606	NA	12434	NA	12434
Vetebrates	1	GCF_019232065.1	9002	Centrocercus urophasianus	9606	NA	12424	NA	12424
Vetebrates	1	GCF_047495875.1	3385563	Pithys albifrons albifrons	9606	NA	12423	NA	12423
Vetebrates	1	GCF_000247815.1	59894	Ficedula albicollis	9606	NA	12420	NA	12420
Vetebrates	1	GCF_027791375.1	1002788	Indicator indicator	9606	NA	12407	NA	12407
Vetebrates	1	GCF_000935625.1	125878	Nanorana parkeri	9606	NA	12307	NA	12307
Vetebrates	1	GCF_000699145.1	9233	Aptenodytes forsteri	9606	NA	12303	NA	12303
Vetebrates	1	GCF_000708025.1	50402	Charadrius vociferus	9606	NA	12254	NA	12254
Vetebrates	1	GCF_000691975.1	85066	Corvus brachyrhynchos	9606	NA	12243	NA	12243
Vetebrates	1	GCF_000738735.6	932674	Corvus cornix cornix	9606	NA	12217	NA	12217
Vetebrates	1	GCF_001723915.1	94835	Gavialis gangeticus	9606	NA	12193	NA	12193
Vetebrates	1	GCF_017639235.1	68294	Corvus kubaryi	9606	NA	12059	NA	12059
Vetebrates	1	GCF_000747805.2	8897	Chaetura pelagica	9606	NA	12055	NA	12055
Vetebrates	1	GCF_026170545.1	211600	Melanerpes formicivorus	9606	NA	12051	NA	12051
Vetebrates	1	GCF_000277835.1	48883	Geospiza fortis	9606	NA	11996	NA	11996
Vetebrates	1	GCF_002901205.1	156563	Cyanistes caeruleus	9606	NA	11911	NA	11911
Vetebrates	1	GCF_001715985.3	328815	Manacus vitellinus	9606	NA	11889	NA	11889
Vetebrates	1	GCF_000687185.1	188379	Egretta garzetta	9606	NA	11826	NA	11826
Vetebrates	1	GCF_000699105.1	9238	Pygoscelis adeliae	9606	NA	11769	NA	11769
Vetebrates	1	GCF_003259725.1	194338	Athene cunicularia	9606	NA	11755	NA	11755
Vetebrates	1	GCF_000146605.3	9103	Meleagris gallopavo	9606	NA	11708	NA	11708
Vetebrates	1	GCF_010909765.2	386614	Amblyraja radiata	9606	NA	11548	NA	11548
Vetebrates	1	GCF_000385455.1	44394	Zonotrichia albicollis	9606	NA	11545	NA	11545
Vetebrates	1	GCF_000705375.1	94827	Tinamus guttatus	9606	NA	11293	NA	11293
Vetebrates	1	GCF_000692075.1	30419	Opisthocomus hoazin	9606	NA	11267	NA	11267
Vetebrates	1	GCF_001077635.1	35019	Thamnophis sirtalis	9606	NA	11039	NA	11039
Vetebrates	1	GCF_000002035.6	7955	Danio rerio	9606	NA	10479	NA	10479
Vetebrates	1	GCF_000696875.1	176057	Nestor notabilis	9606	NA	10251	NA	10251
Vetebrates	1	GCF_000695815.1	57068	Acanthisitta chloris	9606	NA	10202	NA	10202
Vetebrates	1	GCF_000691785.1	188344	Leptosomus discolor	9606	NA	10089	NA	10089
Vetebrates	1	GCF_000709895.1	100784	Balearica regulorum gibbericeps	9606	NA	10066	NA	10066
Vetebrates	1	GCF_000687285.1	97097	Phaethon lepturus	9606	NA	10030	NA	10030
Vetebrates	1	GCF_000690535.1	54380	Cariama cristata	9606	NA	10019	NA	10019
Vetebrates	1	GCF_000695765.1	54374	Mesitornis unicolor	9606	NA	9998	NA	9998
Vetebrates	1	GCF_000710305.1	175836	Buceros rhinoceros silvestris	9606	NA	9961	NA	9961
Vetebrates	1	GCF_000709365.1	121530	Tauraco erythrolophus	9606	NA	9919	NA	9919
Vetebrates	1	GCF_000687375.1	36300	Pelecanus crispus	9606	NA	9762	NA	9762
Vetebrates	1	GCF_000690835.1	30455	Fulmarus glacialis	9606	NA	9755	NA	9755
Vetebrates	1	GCF_000695195.1	187382	Chlamydotis macqueenii	9606	NA	9635	NA	9635
Vetebrates	1	GCF_000699245.1	240206	Pterocles gutturalis	9606	NA	9612	NA	9612
Vetebrates	1	GCF_000703405.1	57397	Apaloderma vittatum	9606	NA	9462	NA	9462
Vetebrates	1	GCF_000691845.1	57421	Merops nubicus	9606	NA	9417	NA	9417
Vetebrates	1	GCF_000690775.1	54383	Eurypyga helias	9606	NA	9309	NA	9309
Vetebrates	1	GCF_000700745.2	279965	Antrostomus carolinensis	9606	NA	9251	NA	9251
Vetebrates	1	GCF_017654675.1	8355	Xenopus laevis	9606	NA	9048	NA	9048
Vetebrates	1	GCF_010993605.1	7757	Petromyzon marinus	9606	NA	5938	NA	5938
Vetebrates	1	GCF_015708825.1	7753	Lethenteron reissneri	9606	NA	4942	NA	4942
Vetebrates	1	GCF_040869285.1	7769	Myxine glutinosa	9606	NA	4751	NA	4751
Vetebrates	2	GCF_903798145.1	1142201	Danio aesculapii	9606	7955	10045	10140	20185
Vetebrates	2	GCF_022985175.1	84645	Labeo rohita	9606	7955	10267	9525	19792
Vetebrates	2	GCF_024679245.1	51549	Pseudorasbora parva	9606	7955	10206	9494	19700
Vetebrates	2	GCF_018812025.1	75352	Megalobrama amblycephala	9606	7955	10192	9477	19669
Vetebrates	2	GCF_024489055.1	933992	Chanodichthys erythropterus	9606	7955	10216	9382	19598
Vetebrates	2	GCF_012432095.1	369639	Onychostoma macrolepis	9606	7955	10148	9428	19576
Vetebrates	2	GCF_018831695.1	1606681	Puntigrus tetrazona	9606	7955	10003	9249	19252
Vetebrates	2	GCF_019924925.1	7959	Ctenopharyngodon idella	9606	7955	10053	9114	19167
Vetebrates	2	GCF_016745375.1	90988	Pimephales promelas	9606	7955	9864	9143	19007
Vetebrates	2	GCF_024868665.1	992332	Triplophysa rosa	9606	7955	10025	8922	18947
Vetebrates	2	GCF_015220715.1	42514	Pygocentrus nattereri	9606	7955	10190	8643	18833
Vetebrates	2	GCF_015846415.1	1582913	Triplophysa dalaica	9606	7955	9929	8828	18757
Vetebrates	2	GCF_904425465.1	42526	Colossoma macropomum	9606	7955	10161	8579	18740
Vetebrates	2	GCF_023375975.1	7994	Astyanax mexicanus	9606	7955	10125	8559	18684
Vetebrates	2	GCF_027580225.1	75329	Misgurnus anguillicaudatus	9606	7955	9866	8766	18632
Vetebrates	2	GCF_029890125.1	3034132	Rhinichthys klamathensis goyatoka	9606	7955	9717	8913	18630
Vetebrates	2	GCF_013358815.1	8005	Electrophorus electricus	9606	7955	10079	8101	18180
Vetebrates	2	GCF_027358585.1	310915	Pangasianodon hypophthalmus	9606	7955	9959	7870	17829
Vetebrates	2	GCF_001660625.3	7998	Ictalurus punctatus	9606	7955	9918	7747	17665
Vetebrates	2	GCF_019097595.1	337641	Hemibagrus wyckioides	9606	7955	9897	7741	17638
Vetebrates	2	GCF_902362185.1	29144	Chanos chanos	9606	7955	10006	7612	17618
Vetebrates	2	GCF_030014155.1	175792	Tachysurus vachellii	9606	7955	9917	7695	17612
Vetebrates	2	GCF_024256425.1	13013	Clarias gariepinus	9606	7955	9884	7688	17572
Vetebrates	2	GCF_022655615.1	1234273	Tachysurus fulvidraco	9606	7955	9849	7646	17495
Vetebrates	2	GCF_030014385.1	2290929	Trichomycterus rosablanca	9606	7955	9857	7539	17396
Vetebrates	2	GCF_014805685.1	175797	Silurus meridionalis	9606	7955	9784	7602	17386
Vetebrates	2	GCF_023375685.1	66913	Ictalurus furcatus	9606	7955	9745	7572	17317
Vetebrates	2	GCF_027579695.1	443677	Neoarius graeffei	9606	7955	9754	7411	17165
Vetebrates	2	GCF_018492685.1	34773	Alosa sapidissima	9606	7955	9773	7334	17107
Vetebrates	2	GCF_963854185.1	27697	Sardina pilchardus	9606	7955	9645	7077	16722
Vetebrates	2	GCF_029633855.1	27720	Hoplias malabaricus	9606	7955	9146	7482	16628
Vetebrates	2	GCF_011004845.1	8010	Esox lucius	9606	7955	9810	6677	16487
Vetebrates	2	GCF_900700415.2	7950	Clupea harengus	9606	7955	9484	6936	16420
Vetebrates	2	GCF_017589495.1	278164	Alosa alosa	9606	7955	9318	6854	16172
Vetebrates	2	GCF_034702125.1	184585	Engraulis encrasicolus	9606	7955	9439	6692	16131
Vetebrates	2	GCF_046630095.1	443729	Trachinotus anak	9606	7955	9679	6385	16064
Vetebrates	2	GCF_905237075.1	13489	Dicentrarchus labrax	9606	7955	9604	6446	16050
Vetebrates	2	GCF_963692335.1	29151	Osmerus eperlanus	9606	7955	9558	6477	16035
Vetebrates	2	GCF_017976425.1	941984	Toxotes jaculatrix	9606	7955	9628	6362	15990
Vetebrates	2	GCF_963924715.1	8237	Thunnus thynnus	9606	7955	9614	6371	15985
Vetebrates	2	GCF_900700375.1	299321	Denticeps clupeoides	9606	7955	9346	6609	15955
Vetebrates	2	GCF_021018895.1	2871759	Seriola aureovittata	9606	7955	9566	6383	15949
Vetebrates	2	GCF_914725855.1	8236	Thunnus albacares	9606	7955	9609	6338	15947
Vetebrates	2	GCF_904848185.1	8177	Acanthopagrus latus	9606	7955	9565	6364	15929
Vetebrates	2	GCF_020382885.2	75038	Scatophagus argus	9606	7955	9609	6306	15915
Vetebrates	2	GCF_910596095.1	8240	Thunnus maccoyii	9606	7955	9602	6283	15885
Vetebrates	2	GCF_011397635.1	293821	Epinephelus fuscoguttatus	9606	7955	9608	6275	15883
Vetebrates	2	GCF_016859285.1	8245	Xiphias gladius	9606	7955	9587	6262	15849
Vetebrates	2	GCF_024713975.1	8255	Paralichthys olivaceus	9606	7955	9619	6227	15846
Vetebrates	2	GCF_020085105.1	119488	Siniperca chuatsi	9606	7955	9541	6301	15842
Vetebrates	2	GCF_038355195.1	8014	Osmerus mordax	9606	7955	9533	6301	15834
Vetebrates	2	GCF_039877785.1	109706	Chaetodon trifascialis	9606	7955	9600	6219	15819
Vetebrates	2	GCF_008315115.2	283035	Sander lucioperca	9606	7955	9564	6235	15799
Vetebrates	2	GCF_042242105.1	3127111	Pempheris klunzingeri	9606	7955	9600	6187	15787
Vetebrates	2	GCF_033026475.1	215402	Channa argus	9606	7955	9563	6218	15781
Vetebrates	2	GCF_017976325.1	109905	Chelmon rostratus	9606	7955	9558	6201	15759
Vetebrates	2	GCF_043641665.1	215367	Enoplosus armatus	9606	7955	9619	6118	15737
Vetebrates	2	GCF_005281545.1	310571	Epinephelus lanceolatus	9606	7955	9518	6218	15736
Vetebrates	2	GCF_022577435.1	100190	Embiotoca jacksoni	9606	7955	9606	6125	15731
Vetebrates	2	GCF_902150065.1	586833	Myripristis murdjan	9606	7955	9613	6106	15719
Vetebrates	2	GCF_006386435.1	300413	Epinephelus moara	9606	7955	9511	6196	15707
Vetebrates	2	GCF_900324465.2	64144	Anabas testudineus	9606	7955	9510	6195	15705
Vetebrates	2	GCF_022379125.1	52904	Scophthalmus maximus	9606	7955	9496	6208	15704
Vetebrates	2	GCF_963584025.1	508554	Labrus mixtus	9606	7955	9497	6203	15700
Vetebrates	2	GCF_030273125.1	184440	Centropristis striata	9606	7955	9576	6117	15693
Vetebrates	2	GCF_022749685.1	241346	Semicossyphus pulcher	9606	7955	9579	6101	15680
Vetebrates	2	GCF_022539595.1	80972	Amphiprion ocellaris	9606	7955	9444	6231	15675
Vetebrates	2	GCF_022539355.2	195615	Hippoglossus stenolepis	9606	7955	9494	6156	15650
Vetebrates	2	GCF_015220745.1	72105	Sebastes umbrosus	9606	7955	9477	6164	15641
Vetebrates	2	GCF_010015445.1	8168	Perca fluviatilis	9606	7955	9462	6152	15614
Vetebrates	2	GCF_017639745.1	1250792	Melanotaenia boesemani	9606	7955	9504	6107	15611
Vetebrates	2	GCF_963930695.1	56723	Labrus bergylta	9606	7955	9444	6152	15596
Vetebrates	2	GCF_029030835.1	100188	Brachyistius frenatus	9606	7955	9540	6018	15558
Vetebrates	2	GCF_036324505.1	56733	Eleginops maclovinus	9606	7955	9453	6097	15550
Vetebrates	2	GCF_009819705.1	8267	Hippoglossus hippoglossus	9606	7955	9430	6108	15538
Vetebrates	2	GCF_022458985.1	48193	Mugil cephalus	9606	7955	9359	6177	15536
Vetebrates	2	GCF_000972845.2	215358	Larimichthys crocea	9606	7955	9530	6001	15531
Vetebrates	2	GCF_900634795.4	158456	Betta splendens	9606	7955	9448	6066	15514
Vetebrates	2	GCF_013358895.1	47969	Oreochromis aureus	9606	7955	9462	6043	15505
Vetebrates	2	GCF_949316205.1	8260	Platichthys flesus	9606	7955	9487	6009	15496
Vetebrates	2	GCF_002260705.1	41447	Seriola dumerili	9606	7955	9543	5950	15493
Vetebrates	2	GCF_958295425.1	90069	Solea solea	9606	7955	9454	6023	15477
Vetebrates	2	GCF_001640805.2	8187	Lates calcarifer	9606	7955	9347	6123	15470
Vetebrates	2	GCF_018320785.1	241271	Cheilinus undulatus	9606	7955	9395	6032	15427
Vetebrates	2	GCF_027596085.1	229290	Anoplopoma fimbria	9606	7955	9419	5995	15414
Vetebrates	2	GCF_021347895.1	80966	Acanthochromis polyacanthus	9606	7955	9368	6045	15413
Vetebrates	2	GCF_023055335.1	304258	Clinocottus analis	9606	7955	9427	5966	15393
Vetebrates	2	GCF_963691925.1	13677	Scomber scombrus	9606	7955	9421	5963	15384
Vetebrates	2	GCF_900324485.2	205130	Mastacembelus armatus	9606	7955	9507	5872	15379
Vetebrates	2	GCF_001649575.2	37003	Kryptolebias marmoratus	9606	7955	9385	5980	15365
Vetebrates	2	GCF_027409825.1	13676	Scomber japonicus	9606	7955	9405	5957	15362
Vetebrates	2	GCF_026898505.1	166262	Centroberyx gerrardi	9606	7955	9439	5914	15353
Vetebrates	2	GCF_019740435.1	33528	Gambusia affinis	9606	7955	9367	5972	15339
Vetebrates	2	GCF_021292245.1	147949	Micropterus dolomieu	9606	7955	9328	6008	15336
Vetebrates	2	GCF_004354835.1	8167	Perca flavescens	9606	7955	9513	5814	15327
Vetebrates	2	GCF_900880675.1	8175	Sparus aurata	9606	7955	9399	5922	15321
Vetebrates	2	GCF_001858045.2	8128	Oreochromis niloticus	9606	7955	9475	5842	15317
Vetebrates	2	GCF_900408965.1	43689	Simochromis diagramma	9606	7955	9331	5978	15309
Vetebrates	2	GCF_949316345.1	134920	Pungitius pungitius	9606	7955	9402	5899	15301
Vetebrates	2	GCF_002814215.2	1841481	Seriola lalandi dorsalis	9606	7955	9429	5815	15244
Vetebrates	2	GCF_947347685.1	8262	Pleuronectes platessa	9606	7955	9367	5854	15221
Vetebrates	2	GCF_900963305.1	173247	Echeneis naucrates	9606	7955	9436	5778	15214
Vetebrates	2	GCF_013103735.1	417921	Etheostoma cragini	9606	7955	9213	5972	15185
Vetebrates	2	GCF_900634625.1	210632	Parambassis ranga	9606	7955	9337	5840	15177
Vetebrates	2	GCF_009769545.1	8103	Cyclopterus lumpus	9606	7955	9318	5853	15171
Vetebrates	2	GCF_002775205.1	8083	Xiphophorus maculatus	9606	7955	9430	5737	15167
Vetebrates	2	GCF_001444195.1	32473	Xiphophorus couchianus	9606	7955	9427	5734	15161
Vetebrates	2	GCF_963576545.1	27771	Limanda limanda	9606	7955	9343	5787	15130
Vetebrates	2	GCF_043380555.1	105023	Nothobranchius furzeri	9606	7955	9358	5767	15125
Vetebrates	2	GCF_018398535.1	8153	Haplochromis burtoni	9606	7955	9265	5842	15107
Vetebrates	2	GCF_036321145.2	158779	Pelmatolapia mariae	9606	7955	9286	5801	15087
Vetebrates	2	GCF_900246225.1	8154	Astatotilapia calliptera	9606	7955	9375	5702	15077
Vetebrates	2	GCF_902827165.1	40690	Trematomus bernacchii	9606	7955	9248	5817	15065
Vetebrates	2	GCF_040054535.1	241820	Antennarius striatus	9606	7955	9304	5752	15056
Vetebrates	2	GCF_014851395.1	27706	Micropterus salmoides	9606	7955	9138	5918	15056
Vetebrates	2	GCF_007364275.1	63155	Archocentrus centrarchus	9606	7955	9356	5694	15050
Vetebrates	2	GCF_000238955.4	106582	Maylandia zebra	9606	7955	9357	5676	15033
Vetebrates	2	GCF_000239395.1	32507	Neolamprologus brichardi	9606	7955	9223	5787	15010
Vetebrates	2	GCF_000239375.1	303518	Pundamilia nyererei	9606	7955	9319	5664	14983
Vetebrates	2	GCF_004916995.1	34816	Morone saxatilis	9606	7955	9071	5905	14976
Vetebrates	2	GCF_002922805.2	30732	Oryzias melastigma	9606	7955	9250	5725	14975
Vetebrates	2	GCF_029633865.1	2546036	Lampris incognitus	9606	7955	9240	5713	14953
Vetebrates	2	GCF_016077235.1	77115	Cyprinodon tularosa	9606	7955	9267	5671	14938
Vetebrates	2	GCF_009762535.1	1203425	Notolabrus celidotus	9606	7955	9096	5839	14935
Vetebrates	2	GCF_003331165.1	8084	Xiphophorus hellerii	9606	7955	9290	5635	14925
Vetebrates	2	GCF_016920845.1	69293	Gasterosteus aculeatus aculeatus	9606	7955	9193	5721	14914
Vetebrates	2	GCF_033807715.1	129043	Cololabis saira	9606	7955	9127	5764	14891
Vetebrates	2	GCF_009829125.3	409849	Periophthalmus magnuspinnatus	9606	7955	9218	5657	14875
Vetebrates	2	GCF_019176455.1	28829	Solea senegalensis	9606	7955	9182	5690	14872
Vetebrates	2	GCF_000633615.1	8081	Poecilia reticulata	9606	7955	9260	5599	14859
Vetebrates	2	GCF_021917145.1	137520	Hypomesus transpacificus	9606	7955	8935	5921	14856
Vetebrates	2	GCF_902148855.1	375764	Sphaeramia orbicularis	9606	7955	9147	5698	14845
Vetebrates	2	GCF_002234675.1	8090	Oryzias latipes	9606	7955	9183	5534	14717
Vetebrates	2	GCF_001952655.1	43700	Monopterus albus	9606	7955	9280	5420	14700
Vetebrates	2	GCF_021462225.1	208333	Girardinichthys multiradiatus	9606	7955	9014	5673	14687
Vetebrates	2	GCF_023349555.1	271503	Cebidichthys violaceus	9606	7955	8980	5703	14683
Vetebrates	2	GCF_003711565.1	433684	Takifugu flavidus	9606	7955	9123	5553	14676
Vetebrates	2	GCF_011125445.2	8078	Fundulus heteroclitus	9606	7955	9040	5555	14595
Vetebrates	2	GCF_027744805.1	161453	Dunckerocampus dactyliophorus	9606	7955	9153	5398	14551
Vetebrates	2	GCF_004355925.1	433405	Anarrhichthys ocellatus	9606	7955	9026	5520	14546
Vetebrates	2	GCF_008729295.1	160734	Plectropomus leopardus	9606	7955	8899	5638	14537
Vetebrates	2	GCF_900634415.1	56716	Cottoperca gobio	9606	7955	8911	5561	14472
Vetebrates	2	GCF_000690725.1	144197	Stegastes partitus	9606	7955	9130	5341	14471
Vetebrates	2	GCF_029220125.1	2059687	Pseudoliparis swirei	9606	7955	9028	5425	14453
Vetebrates	2	GCF_902167405.1	8049	Gadus morhua	9606	7955	9124	5328	14452
Vetebrates	2	GCF_046629955.1	166261	Centroberyx affinis	9606	7955	8929	5498	14427
Vetebrates	2	GCF_026225935.1	150288	Boleophthalmus pectinirostris	9606	7955	9022	5370	14392
Vetebrates	2	GCF_027744825.2	270530	Synchiropus splendidus	9606	7955	8972	5338	14310
Vetebrates	2	GCF_024500385.1	161469	Phyllopteryx taeniolatus	9606	7955	9077	5227	14304
Vetebrates	2	GCF_902827115.2	52239	Pseudochaenichthys georgianus	9606	7955	8813	5464	14277
Vetebrates	2	GCF_008692095.1	54343	Etheostoma spectabile	9606	7955	8801	5473	14274
Vetebrates	2	GCF_030265055.1	161450	Doryrhamphus excisus	9606	7955	8987	5269	14256
Vetebrates	2	GCF_902500255.1	390379	Thalassophryne amazonica	9606	7955	8929	5307	14236
Vetebrates	2	GCF_024500275.1	693459	Phycodurus eques	9606	7955	9001	5219	14220
Vetebrates	2	GCF_000523025.1	244447	Cynoglossus semilaevis	9606	7955	9112	5091	14203
Vetebrates	2	GCF_027474105.1	188132	Poeciliopsis prolifica	9606	7955	8654	5537	14191
Vetebrates	2	GCF_900634775.1	441366	Gouania willdenowi	9606	7955	8947	5216	14163
Vetebrates	2	GCF_902827175.1	8218	Gymnodraco acuticeps	9606	7955	8711	5444	14155
Vetebrates	2	GCF_014905685.2	451745	Nematolebias whitei	9606	7955	8919	5236	14155
Vetebrates	2	GCF_902148845.1	181472	Salarias fasciatus	9606	7955	8871	5282	14153
Vetebrates	2	GCF_000732505.1	28743	Cyprinodon variegatus	9606	7955	8968	5172	14140
Vetebrates	2	GCF_000485575.1	48698	Poecilia formosa	9606	7955	8829	5286	14115
Vetebrates	2	GCF_901000725.2	31033	Takifugu rubripes	9606	7955	8876	5225	14101
Vetebrates	2	GCF_901709675.1	161584	Syngnathus acus	9606	7955	8928	5172	14100
Vetebrates	2	GCF_024217435.2	161590	Syngnathus scovelli	9606	7955	9007	5074	14081
Vetebrates	2	GCF_013347855.1	7936	Anguilla anguilla	9606	7955	9047	4966	14013
Vetebrates	2	GCF_013368585.1	118141	Megalops cyprinoides	9606	7955	8987	5025	14012
Vetebrates	2	GCF_019802595.1	300417	Syngnathoides biaculeatus	9606	7955	8925	5079	14004
Vetebrates	2	GCF_025434085.1	109293	Hippocampus zosterae	9606	7955	8894	5078	13972
Vetebrates	2	GCF_030506205.1	90735	Paramisgurnus dabryanus	9606	7955	7359	6612	13971
Vetebrates	2	GCF_018555375.3	7938	Anguilla rostrata	9606	7955	9004	4935	13939
Vetebrates	2	GCF_040954835.1	7918	Lepisosteus oculatus	9606	7955	9670	4176	13846
Vetebrates	2	GCF_030265065.1	161448	Corythoichthys intestinalis	9606	7955	8827	5002	13829
Vetebrates	2	GCF_033458585.1	161592	Syngnathus typhle	9606	7955	8834	4968	13802
Vetebrates	2	GCF_001443325.1	48701	Poecilia mexicana	9606	7955	8799	4999	13798
Vetebrates	2	GCF_031168955.1	80720	Gadus macrocephalus	9606	7955	8753	5030	13783
Vetebrates	2	GCF_001443285.1	48699	Poecilia latipinna	9606	7955	8792	4958	13750
Vetebrates	2	GCF_001891065.2	109280	Hippocampus comes	9606	7955	8904	4841	13745
Vetebrates	2	GCF_036373705.1	7924	Amia calva	9606	7955	9576	4164	13740
Vetebrates	2	GCF_001266775.1	52670	Austrofundulus limnaeus	9606	7955	8801	4928	13729
Vetebrates	2	GCF_963514075.1	82655	Conger conger	9606	7955	8959	4731	13690
Vetebrates	2	GCF_033978795.1	159077	Nerophis ophidion	9606	7955	8757	4931	13688
Vetebrates	2	GCF_900964775.1	113540	Scleropages formosus	9606	7955	9045	4629	13674
Vetebrates	2	GCF_023856365.1	42636	Brienomyrus brachyistius	9606	7955	8935	4637	13572
Vetebrates	2	GCF_026213295.1	1042646	Gadus chalcogrammus	9606	7955	8486	4927	13413
Vetebrates	2	GCF_002872115.1	1676925	Paramormyrops kingsleyae	9606	7955	8969	4413	13382
Vetebrates	2	GCF_040956055.1	412623	Brachionichthys hirsutus	9606	7955	8327	4567	12894
Vetebrates	2	GCF_023724105.1	101364	Carassius gibelio	9606	7955	6713	6166	12879
Vetebrates	2	GCF_033978785.1	161455	Entelurus aequoreus	9606	7955	8232	4630	12862
Vetebrates	2	GCF_900747795.2	27687	Erpetoichthys calabaricus	9606	7955	9409	3409	12818
Vetebrates	2	GCF_963082965.1	217509	Carassius carassius	9606	7955	6494	6110	12604
Vetebrates	2	GCF_016835505.1	55291	Polypterus senegalus	9606	7955	9112	3293	12405
Vetebrates	2	GCF_025860055.1	154827	Xyrauchen texanus	9606	7955	6537	5787	12324
Vetebrates	2	GCF_001515605.1	1608454	Sinocyclocheilus anshuiensis	9606	7955	6240	5669	11909
Vetebrates	2	GCF_003368295.1	7957	Carassius auratus	9606	7955	6319	5584	11903
Vetebrates	2	GCF_001515625.1	307959	Sinocyclocheilus rhinocerous	9606	7955	6151	5553	11704
Vetebrates	2	GCF_037176945.1	7897	Latimeria chalumnae	9606	7955	9090	2286	11376
Vetebrates	2	GCF_000735185.1	8208	Notothenia coriiceps	9606	7955	6826	3641	10467
Vetebrates	2	GCF_017639515.1	13397	Carcharodon carcharias	9606	7955	8470	1843	10313
Vetebrates	2	GCF_036365525.1	7792	Heterodontus francisci	9606	7955	8377	1818	10195
Vetebrates	2	GCF_018340385.1	7962	Cyprinus carpio	9606	7955	5177	5013	10190
Vetebrates	2	GCF_019703515.2	70543	Myxocyprinus asiaticus	9606	7955	5276	4888	10164
Vetebrates	2	GCF_035084215.1	212740	Heptranchias perlo	9606	7955	8319	1842	10161
Vetebrates	2	GCF_020745735.1	170820	Hemiscyllium ocellatum	9606	7955	8359	1786	10145
Vetebrates	2	GCF_001515645.1	75366	Sinocyclocheilus grahami	9606	7955	5330	4812	10142
Vetebrates	2	GCF_963921235.1	723540	Mobula hypostoma	9606	7955	8361	1756	10117
Vetebrates	2	GCF_030028105.1	1983395	Mobula birostris	9606	7955	8403	1695	10098
Vetebrates	2	GCF_030684315.1	3053191	Stegostoma tigrinum	9606	7955	8317	1761	10078
Vetebrates	2	GCF_044704955.1	55135	Pristiophorus japonicus	9606	7955	8247	1800	10047
Vetebrates	2	GCF_030144855.1	79690	Hypanus sabinus	9606	7955	8277	1762	10039
Vetebrates	2	GCF_009764475.1	685728	Pristis pectinata	9606	7955	8148	1776	9924
Vetebrates	2	GCF_902713615.1	7830	Scyliorhinus canicula	9606	7955	8077	1786	9863
Vetebrates	2	GCF_004010195.1	36176	Chiloscyllium plagiosum	9606	7955	8098	1735	9833
Vetebrates	2	GCF_036971445.1	1343680	Narcine bancroftii	9606	7955	8160	1560	9720
Vetebrates	2	GCF_028641065.1	7782	Leucoraja erinaceus	9606	7955	8004	1676	9680
Vetebrates	2	GCF_018977255.1	7868	Callorhinchus milii	9606	7955	7731	1666	9397
Vetebrates	2	GCF_002021735.2	8019	Oncorhynchus kisutch	9606	7955	5902	3479	9381
Vetebrates	2	GCF_045679555.1	8036	Salvelinus alpinus	9606	7955	5789	3506	9295
Vetebrates	2	GCF_023373465.1	8018	Oncorhynchus keta	9606	7955	5779	3470	9249
Vetebrates	2	GCF_018296145.1	74940	Oncorhynchus tshawytscha	9606	7955	5739	3490	9229
Vetebrates	2	GCF_034236695.1	8023	Oncorhynchus nerka	9606	7955	5688	3411	9099
Vetebrates	2	GCF_901001165.1	8032	Salmo trutta	9606	7955	5733	3329	9062
Vetebrates	2	GCF_021869965.1	259920	Rhincodon typus	9606	7955	7385	1620	9005
Vetebrates	2	GCF_021184085.1	8017	Oncorhynchus gorbuscha	9606	7955	5533	3326	8859
Vetebrates	2	GCF_036934945.1	90313	Oncorhynchus masou masou	9606	7955	5363	3222	8585
Vetebrates	2	GCF_029448725.1	8038	Salvelinus fontinalis	9606	7955	5343	3196	8539
Vetebrates	2	GCF_013265735.2	8022	Oncorhynchus mykiss	9606	7955	5281	3224	8505
Vetebrates	2	GCF_045791955.1	490388	Oncorhynchus clarkii lewisi	9606	7955	5232	3066	8298
Vetebrates	2	GCF_016432855.1	8040	Salvelinus namaycush	9606	7955	5206	2984	8190
Vetebrates	2	GCF_905237065.1	8030	Salmo salar	9606	7955	5029	3033	8062
Vetebrates	2	GCF_020615455.1	59861	Coregonus clupeaformis	9606	7955	4941	3049	7990
Vetebrates	2	GCF_017654505.1	7913	Polyodon spathula	9606	7955	5054	1990	7044
Vetebrates	2	GCF_902713425.1	7906	Acipenser ruthenus	9606	7955	2774	1033	3807
Arthropods	3	GCF_016746395.2	7240	Drosophila simulans	7227	NA	13203	NA	13203
Arthropods	3	GCF_004382145.1	7226	Drosophila mauritiana	7227	NA	13159	NA	13159
Arthropods	3	GCF_004382195.2	7238	Drosophila sechellia	7227	NA	13132	NA	13132
Arthropods	3	GCF_016746365.2	7245	Drosophila yakuba	7227	NA	13025	NA	13025
Arthropods	3	GCF_016746245.2	129105	Drosophila santomea	7227	NA	13008	NA	13008
Arthropods	3	GCF_016746235.2	7243	Drosophila teissieri	7227	NA	12934	NA	12934
Arthropods	3	GCF_003286155.1	7220	Drosophila erecta	7227	NA	12917	NA	12917
Arthropods	3	GCF_030179915.1	29030	Drosophila takahashii	7227	NA	12628	NA	12628
Arthropods	3	GCF_025231255.1	125945	Drosophila biarmipes	7227	NA	12593	NA	12593
Arthropods	3	GCF_018153835.1	29029	Drosophila eugracilis	7227	NA	12559	NA	12559
Arthropods	3	GCF_043229965.1	28584	Drosophila suzukii	7227	NA	12555	NA	12555
Arthropods	3	GCF_014743375.2	1486046	Drosophila subpulchrella	7227	NA	12526	NA	12526
Arthropods	3	GCF_018152505.1	30023	Drosophila elegans	7227	NA	12469	NA	12469
Arthropods	3	GCF_018152265.1	30025	Drosophila ficusphila	7227	NA	12448	NA	12448
Arthropods	3	GCF_018152115.1	1041015	Drosophila rhopaloa	7227	NA	12421	NA	12421
Arthropods	3	GCF_025200985.1	103775	Drosophila gunungcola	7227	NA	12337	NA	12337
Arthropods	3	GCF_017639315.1	7217	Drosophila ananassae	7227	NA	12015	NA	12015
Arthropods	3	GCF_030179895.1	30033	Drosophila kikkawai	7227	NA	11923	NA	11923
Arthropods	3	GCF_030179905.1	42026	Drosophila bipectinata	7227	NA	11889	NA	11889
Arthropods	3	GCF_002093755.2	7274	Drosophila serrata	7227	NA	11801	NA	11801
Arthropods	3	GCF_008121235.1	7241	Drosophila subobscura	7227	NA	11528	NA	11528
Arthropods	3	GCF_009870125.1	7237	Drosophila pseudoobscura	7227	NA	11515	NA	11515
Arthropods	3	GCF_018151105.1	7282	Drosophila obscura	7227	NA	11497	NA	11497
Arthropods	3	GCF_900245975.1	7266	Drosophila guanche	7227	NA	11495	NA	11495
Arthropods	3	GCF_003286085.1	7234	Drosophila persimilis	7227	NA	11421	NA	11421
Arthropods	3	GCF_018902025.1	7260	Drosophila willistoni	7227	NA	11140	NA	11140
Arthropods	3	GCF_018151085.1	46794	Drosophila tropicalis	7227	NA	10939	NA	10939
Arthropods	3	GCF_018153725.1	7230	Drosophila mojavensis	7227	NA	10935	NA	10935
Arthropods	3	GCF_030788295.1	7244	Drosophila virilis	7227	NA	10933	NA	10933
Arthropods	3	GCF_035044405.1	40370	Drosophila montana	7227	NA	10910	NA	10910
Arthropods	3	GCF_004354385.1	198719	Drosophila innubila	7227	NA	10857	NA	10857
Arthropods	3	GCF_003285875.2	47314	Drosophila novamexicana	7227	NA	10856	NA	10856
Arthropods	3	GCF_003285905.1	7224	Drosophila hydei	7227	NA	10811	NA	10811
Arthropods	3	GCF_023558535.2	42062	Drosophila nasuta	7227	NA	10796	NA	10796
Arthropods	3	GCF_009650485.2	7291	Drosophila albomicans	7227	NA	10771	NA	10771
Arthropods	3	GCF_023558435.1	89887	Drosophila sulfurigaster albostrigata	7227	NA	10738	NA	10738
Arthropods	3	GCF_018153295.1	7222	Drosophila grimshawi	7227	NA	10656	NA	10656
Arthropods	3	GCF_003285725.1	7225	Scaptodrosophila lebanonensis	7227	NA	10653	NA	10653
Arthropods	3	GCF_001654015.2	7232	Drosophila navojoa	7227	NA	10643	NA	10643
Arthropods	3	GCF_011750605.1	30019	Drosophila busckii	7227	NA	10567	NA	10567
Arthropods	3	GCF_001654025.1	7263	Drosophila arizonae	7227	NA	10471	NA	10471
Arthropods	3	GCF_042242935.1	104688	Bactrocera oleae	7227	NA	8839	NA	8839
Arthropods	3	GCF_958450345.1	7373	Calliphora vicina	7227	NA	8816	NA	8816
Arthropods	3	GCF_028554725.1	28588	Zeugodacus cucurbitae	7227	NA	8810	NA	8810
Arthropods	3	GCF_000347755.3	7213	Ceratitis capitata	7227	NA	8803	NA	8803
Arthropods	3	GCF_028408465.1	28586	Anastrepha ludens	7227	NA	8774	NA	8774
Arthropods	3	GCF_024586455.1	98809	Bactrocera neohumeralis	7227	NA	8752	NA	8752
Arthropods	3	GCF_023373825.1	27457	Bactrocera dorsalis	7227	NA	8746	NA	8746
Arthropods	3	GCF_001853355.1	174628	Bactrocera latifrons	7227	NA	8737	NA	8737
Arthropods	3	GCF_016617805.1	59916	Bactrocera tryoni	7227	NA	8722	NA	8722
Arthropods	3	GCF_027943255.1	95512	Anastrepha obliqua	7227	NA	8693	NA	8693
Arthropods	3	GCF_963082655.1	35570	Stomoxys calcitrans	7227	NA	8599	NA	8599
Arthropods	3	GCF_022045245.1	7375	Lucilia cuprina	7227	NA	8571	NA	8571
Arthropods	3	GCF_040869045.1	178769	Eurosta solidaginis	7227	NA	8427	NA	8427
Arthropods	3	GCF_014805625.2	7396	Glossina fuscipes	7227	NA	8192	NA	8192
Arthropods	3	GCF_015586225.1	13632	Lucilia sericata	7227	NA	8009	NA	8009
Arthropods	3	GCF_945859685.1	290404	Eupeodes corollae	7227	NA	7985	NA	7985
Arthropods	3	GCF_945859705.1	286459	Episyrphus balteatus	7227	NA	7969	NA	7969
Arthropods	3	GCF_905115235.1	343691	Hermetia illucens	7227	NA	7476	NA	7476
Arthropods	3	GCF_030504385.1	7370	Musca domestica	7227	NA	7206	NA	7206
Arthropods	3	GCF_032173495.1	27455	Musca vetustissima	7227	NA	7203	NA	7203
Arthropods	3	GCF_001687245.2	28612	Rhagoletis zephyria	7227	NA	7161	NA	7161
Arthropods	3	GCF_029603195.1	2530218	Condylostylus longicornis	7227	NA	6917	NA	6917
Arthropods	3	GCF_029784135.1	329112	Toxorhynchites rutilus septentrionalis	7227	NA	6799	NA	6799
Arthropods	3	GCF_014529535.1	38358	Bradysia coprophila	7227	NA	6767	NA	6767
Arthropods	3	GCF_024334085.1	7200	Lutzomyia longipalpis	7227	NA	6766	NA	6766
Arthropods	3	GCF_024763615.1	29031	Phlebotomus papatasi	7227	NA	6730	NA	6730
Arthropods	3	GCF_947086385.1	94469	Phlebotomus argentipes	7227	NA	6714	NA	6714
Arthropods	3	GCF_943734735.2	7165	Anopheles gambiae	7227	NA	6693	NA	6693
Arthropods	3	GCF_030247185.1	325434	Malaya genurostris	7227	NA	6681	NA	6681
Arthropods	3	GCF_943734845.2	62324	Anopheles funestus	7227	NA	6658	NA	6658
Arthropods	3	GCF_943734755.1	186751	Anopheles moucheti	7227	NA	6658	NA	6658
Arthropods	3	GCF_029784165.1	174621	Wyeomyia smithii	7227	NA	6656	NA	6656
Arthropods	3	GCF_013731165.1	28610	Rhagoletis pomonella	7227	NA	6652	NA	6652
Arthropods	3	GCF_943734685.1	1518534	Anopheles coluzzii	7227	NA	6639	NA	6639
Arthropods	3	GCF_943734725.1	1521116	Anopheles marshallii	7227	NA	6630	NA	6630
Arthropods	3	GCF_016920715.1	7173	Anopheles arabiensis	7227	NA	6618	NA	6618
Arthropods	3	GCF_943734695.1	1496333	Anopheles maculipalpis	7227	NA	6613	NA	6613
Arthropods	3	GCF_943734665.1	42839	Anopheles aquasalis	7227	NA	6603	NA	6603
Arthropods	3	GCF_943734655.1	53552	Sabethes cyaneus	7227	NA	6597	NA	6597
Arthropods	3	GCF_013758885.1	7167	Anopheles albimanus	7227	NA	6592	NA	6592
Arthropods	3	GCF_943737925.1	185578	Anopheles nili	7227	NA	6572	NA	6572
Arthropods	3	GCF_002237135.1	139649	Teleopsis dalmanni	7227	NA	6560	NA	6560
Arthropods	3	GCF_943734705.1	139045	Anopheles coustani	7227	NA	6555	NA	6555
Arthropods	3	GCF_943735745.2	139047	Anopheles bellator	7227	NA	6552	NA	6552
Arthropods	3	GCF_943734765.1	345580	Anopheles ziemanni	7227	NA	6552	NA	6552
Arthropods	3	GCF_943734745.1	43151	Anopheles darlingi	7227	NA	6541	NA	6541
Arthropods	3	GCF_002204515.2	7159	Aedes aegypti	7227	NA	6519	NA	6519
Arthropods	3	GCF_015732765.1	7176	Culex quinquefasciatus	7227	NA	6426	NA	6426
Arthropods	3	GCF_013141755.1	30069	Anopheles stephensi	7227	NA	6404	NA	6404
Arthropods	3	GCF_037179485.1	644619	Ochlerotatus camptorhynchus	7227	NA	6403	NA	6403
Arthropods	3	GCF_943734635.1	68878	Anopheles cruzii	7227	NA	6387	NA	6387
Arthropods	3	GCF_030247195.1	2498891	Topomyia yanbarensis	7227	NA	6380	NA	6380
Arthropods	3	GCF_009176525.2	265458	Contarinia nasturtii	7227	NA	6277	NA	6277
Arthropods	3	GCF_009176505.1	263140	Sitodiplosis mosellana	7227	NA	6276	NA	6276
Arthropods	3	GCF_024139115.2	124917	Armigeres subalbatus	7227	NA	6232	NA	6232
Arthropods	3	GCF_035046485.1	7160	Aedes albopictus	7227	NA	6231	NA	6231
Arthropods	3	GCF_036172545.1	469753	Culicoides brevitarsis	7227	NA	6218	NA	6218
Arthropods	3	GCF_017562075.2	30066	Anopheles merus	7227	NA	6203	NA	6203
Arthropods	3	GCF_016801865.2	42434	Culex pipiens pallens	7227	NA	6166	NA	6166
Arthropods	3	GCF_029784155.1	190385	Uranotaenia lowii	7227	NA	5882	NA	5882
Arthropods	3	GCF_022539635.2	113505	Chironomus tepperi	7227	NA	5850	NA	5850
Arthropods	3	GCF_030269925.1	7091	Bombyx mori	7227	NA	5752	NA	5752
Arthropods	3	GCF_905475395.1	189513	Chrysoperla carnea	7227	NA	5711	NA	5711
Arthropods	3	GCF_003254395.2	7460	Apis mellifera	7227	NA	5647	NA	5647
Arthropods	3	GCF_002891405.2	105785	Cryptotermes secundus	7227	NA	5628	NA	5628
Arthropods	3	GCF_000696155.1	136037	Zootermopsis nevadensis	7227	NA	5615	NA	5615
Arthropods	3	GCF_040183065.1	6978	Periplaneta americana	7227	NA	5564	NA	5564
Arthropods	3	GCF_032445375.1	93214	Bacillus rossius redtenbacheri	7227	NA	5513	NA	5513
Arthropods	3	GCF_040414725.1	316456	Anabrus simplex	7227	NA	5496	NA	5496
Arthropods	3	GCF_040668555.1	103934	Bombus flavifrons	7227	NA	5489	NA	5489
Arthropods	3	GCF_012932325.1	161013	Thrips palmi	7227	NA	5420	NA	5420
Arthropods	3	GCF_023864275.1	274614	Schistocerca cancellata	7227	NA	5417	NA	5417
Arthropods	3	GCF_023864345.2	2023355	Schistocerca serialis cubense	7227	NA	5391	NA	5391
Arthropods	3	GCF_021461395.2	7009	Schistocerca americana	7227	NA	5386	NA	5386
Arthropods	3	GCF_921293095.1	197161	Ischnura elegans	7227	NA	5376	NA	5376
Arthropods	3	GCF_023898315.1	7011	Schistocerca nitens	7227	NA	5376	NA	5376
Arthropods	3	GCF_031216515.1	2078957	Neocloeon triangulifer	7227	NA	5330	NA	5330
Arthropods	3	GCF_021461385.2	274613	Schistocerca piceifrons	7227	NA	5308	NA	5308
Arthropods	3	GCF_949628265.1	197152	Cloeon dipterum	7227	NA	5295	NA	5295
Arthropods	3	GCF_022747635.1	62018	Hetaerina americana	7227	NA	5226	NA	5226
Arthropods	3	GCF_000648675.2	79782	Cimex lectularius	7227	NA	5221	NA	5221
Arthropods	3	GCF_000697945.3	133901	Frankliniella occidentalis	7227	NA	5199	NA	5199
Arthropods	3	GCF_023897955.1	7010	Schistocerca gregaria	7227	NA	5094	NA	5094
Arthropods	3	GCF_000696795.3	286706	Halyomorpha halys	7227	NA	5033	NA	5033
Arthropods	3	GCF_001854935.1	7038	Bemisia tabaci	7227	NA	5023	NA	5023
Arthropods	3	GCF_014356525.2	108931	Nilaparvata lugens	7227	NA	4724	NA	4724
Arthropods	3	GCF_002803265.2	742174	Melanaphis sacchari	7227	NA	4709	NA	4709
Arthropods	3	GCF_020882245.1	40932	Rhopalosiphum padi	7227	NA	4680	NA	4680
Arthropods	3	GCF_023614345.1	133065	Adelges cooleyi	7227	NA	4653	NA	4653
Arthropods	3	GCF_001856785.1	13164	Myzus persicae	7227	NA	4604	NA	4604
Arthropods	3	GCF_025091365.1	58002	Daktulosphaira vitifoliae	7227	NA	4587	NA	4587
Arthropods	3	GCF_003268045.1	143950	Sipha flava	7227	NA	4584	NA	4584
Arthropods	3	GCF_003676215.2	43146	Rhopalosiphum maidis	7227	NA	4558	NA	4558
Arthropods	3	GCF_020184175.1	80765	Aphis gossypii	7227	NA	4556	NA	4556
Arthropods	3	GCF_950023065.1	170843	Planococcus citri	7227	NA	4541	NA	4541
Arthropods	3	GCF_035594125.1	85552	Scylla paramamosain	7227	NA	4510	NA	4510
Arthropods	3	GCF_019925205.1	44670	Metopolophium dirhodum	7227	NA	4499	NA	4499
Arthropods	3	GCF_017591435.1	210409	Portunus trituberculatus	7227	NA	4467	NA	4467
Arthropods	3	GCF_001186385.1	143948	Diuraphis noxia	7227	NA	4418	NA	4418
Arthropods	3	GCF_022539665.2	120202	Daphnia carinata	7227	NA	4382	NA	4382
Arthropods	3	GCF_036320965.1	150431	Panulirus ornatus	7227	NA	4349	NA	4349
Arthropods	3	GCF_021130785.1	197043	Homalodisca vitripennis	7227	NA	4326	NA	4326
Arthropods	3	GCF_005508785.2	7029	Acyrthosiphon pisum	7227	NA	4292	NA	4292
Arthropods	3	GCF_019202785.1	139456	Penaeus chinensis	7227	NA	4291	NA	4291
Arthropods	3	GCF_040412425.1	79674	Macrobrachium rosenbergii	7227	NA	4289	NA	4289
Arthropods	3	GCF_018991925.1	6706	Homarus americanus	7227	NA	4287	NA	4287
Arthropods	3	GCF_017312705.1	27405	Penaeus japonicus	7227	NA	4234	NA	4234
Arthropods	3	GCF_021134715.1	6669	Daphnia pulex	7227	NA	4216	NA	4216
Arthropods	3	GCF_021234035.1	35523	Daphnia pulicaria	7227	NA	4201	NA	4201
Arthropods	3	GCF_023375885.1	34620	Dermacentor andersoni	7227	NA	4178	NA	4178
Arthropods	3	GCF_037126465.1	34597	Ornithodoros turicata	7227	NA	4174	NA	4174
Arthropods	3	GCF_024679095.1	95602	Eriocheir sinensis	7227	NA	4132	NA	4132
Arthropods	3	GCF_016920785.2	6945	Ixodes scapularis	7227	NA	4130	NA	4130
Arthropods	3	GCF_042767895.1	6689	Penaeus vannamei	7227	NA	4120	NA	4120
Arthropods	3	GCF_020631705.1	35525	Daphnia magna	7227	NA	4107	NA	4107
Arthropods	3	GCF_038502225.1	27406	Cherax quadricarinatus	7227	NA	4102	NA	4102
Arthropods	3	GCF_038994185.2	60249	Dermacentor albipictus	7227	NA	4092	NA	4092
Arthropods	3	GCF_018983055.1	29960	Penaeus indicus	7227	NA	4091	NA	4091
Arthropods	3	GCF_002217175.1	158441	Folsomia candida	7227	NA	3997	NA	3997
Arthropods	3	GCF_013339725.1	6941	Rhipicephalus microplus	7227	NA	3996	NA	3996
Arthropods	3	GCF_040958095.1	6728	Procambarus clarkii	7227	NA	3984	NA	3984
Arthropods	3	GCF_013339745.2	543639	Dermacentor silvarum	7227	NA	3959	NA	3959
Arthropods	3	GCF_000764305.2	294128	Hyalella azteca	7227	NA	3959	NA	3959
Arthropods	3	GCF_007210705.1	6832	Tigriopus californicus	7227	NA	3941	NA	3941
Arthropods	3	GCF_015228065.2	6687	Penaeus monodon	7227	NA	3874	NA	3874
Arthropods	3	GCF_947563725.1	94029	Argiope bruennichi	7227	NA	3870	NA	3870
Arthropods	3	GCF_015104395.2	159736	Macrobrachium nipponense	7227	NA	3850	NA	3850
Arthropods	3	GCF_013339695.2	34632	Rhipicephalus sanguineus	7227	NA	3821	NA	3821
Arthropods	3	GCF_030686945.1	120091	Centruroides vittatus	7227	NA	3816	NA	3816
Arthropods	3	GCF_043381705.1	114398	Parasteatoda tepidariorum	7227	NA	3762	NA	3762
Arthropods	3	GCF_032884065.1	6661	Artemia franciscana	7227	NA	3686	NA	3686
Arthropods	3	GCF_028296485.1	1686743	Oppia nitens	7227	NA	3659	NA	3659
Arthropods	3	GCF_036898095.1	392227	Palaemon carinicauda	7227	NA	3650	NA	3650
Arthropods	3	GCF_016086655.3	72036	Lepeophtheirus salmonis	7227	NA	3535	NA	3535
Arthropods	3	GCF_000591075.1	1294199	Eurytemora carolleeae	7227	NA	3511	NA	3511
Arthropods	3	GCF_002532875.2	62625	Varroa jacobsoni	7227	NA	3497	NA	3497
Arthropods	3	GCF_000255335.2	34638	Galendromus occidentalis	7227	NA	3477	NA	3477
Arthropods	3	GCF_002443255.2	109461	Varroa destructor	7227	NA	3468	NA	3468
Arthropods	3	GCF_010614865.2	202533	Stegodyphus dumicola	7227	NA	3427	NA	3427
Arthropods	3	GCF_026930045.1	327109	Uloborus diversus	7227	NA	3415	NA	3415
Arthropods	3	GCF_028750875.1	74068	Macrosteles quadrilineatus	7227	NA	3398	NA	3398
Arthropods	3	GCF_020809275.1	6954	Dermatophagoides farinae	7227	NA	3243	NA	3243
Arthropods	3	GCF_000671375.1	218467	Centruroides sculpturatus	7227	NA	3183	NA	3183
Arthropods	3	GCF_000239435.1	32264	Tetranychus urticae	7227	NA	3031	NA	3031
Arthropods	3	GCF_001901225.1	6956	Dermatophagoides pteronyssinus	7227	NA	3022	NA	3022
Arthropods	3	GCF_003426905.1	7515	Ctenocephalides felis	7227	NA	2989	NA	2989
Arthropods	3	GCF_000517525.1	6850	Limulus polyphemus	7227	NA	2946	NA	2946
Arthropods	3	GCF_014898815.1	50023	Panonychus citri	7227	NA	2770	NA	2770
Arthropods	3	GCF_011947565.3	41117	Pollicipes pollicipes	7227	NA	2487	NA	2487
Arthropods	3	GCF_019059575.1	1232801	Amphibalanus amphitrite	7227	NA	1501	NA	1501
Arthropods	4	GCF_000184785.3	7463	Apis florea	7227	7460	5499	3614	9113
Arthropods	4	GCF_000469605.1	7462	Apis dorsata	7227	7460	5510	3599	9109
Arthropods	4	GCF_029169275.1	7461	Apis cerana	7227	7460	5497	3594	9091
Arthropods	4	GCF_014066325.1	183418	Apis laboriosa	7227	7460	5467	3577	9044
Arthropods	4	GCF_011952275.1	2705178	Bombus vancouverensis nearcticus	7227	7460	5516	3429	8945
Arthropods	4	GCF_011952205.1	103933	Bombus bifarius	7227	7460	5514	3429	8943
Arthropods	4	GCF_000188095.3	132113	Bombus impatiens	7227	7460	5500	3428	8928
Arthropods	4	GCF_014825855.1	396416	Bombus pyrosoma	7227	7460	5506	3411	8917
Arthropods	4	GCF_011952255.1	207650	Bombus vosnesenskii	7227	7460	5500	3399	8899
Arthropods	4	GCF_905332965.1	65598	Bombus pascuorum	7227	7460	5493	3381	8874
Arthropods	4	GCF_041682495.1	203811	Bombus fervidus	7227	7460	5489	3376	8865
Arthropods	4	GCF_024516045.1	309941	Bombus affinis	7227	7460	5484	3362	8846
Arthropods	4	GCF_910591885.1	30195	Bombus terrestris	7227	7460	5474	3351	8825
Arthropods	4	GCF_011392965.1	561572	Frieseomelitta varia	7227	7460	5453	3372	8825
Arthropods	4	GCF_024542735.1	85661	Bombus huntii	7227	7460	5490	3315	8805
Arthropods	4	GCF_907164935.1	1437191	Osmia bicornis bicornis	7227	7460	5494	3302	8796
Arthropods	4	GCF_012274295.1	473952	Osmia lignaria	7227	7460	5455	3306	8761
Arthropods	4	GCF_001483705.2	516756	Eufriesea mexicana	7227	7460	5435	3308	8743
Arthropods	4	GCF_001263275.1	597456	Habropoda laboriosa	7227	7460	5458	3261	8719
Arthropods	4	GCF_026283585.1	313075	Hylaeus volcanicus	7227	7460	5447	3242	8689
Arthropods	4	GCF_003710045.2	2448451	Nomia melanderi	7227	7460	5457	3216	8673
Arthropods	4	GCF_013123115.1	935657	Colletes gigas	7227	7460	5428	3197	8625
Arthropods	4	GCF_001652005.2	156304	Ceratina calcarata	7227	7460	5378	3233	8611
Arthropods	4	GCF_026225885.1	313031	Hylaeus anthracinus	7227	7460	5394	3207	8601
Arthropods	4	GCF_000220905.1	143995	Megachile rotundata	7227	7460	5384	3215	8599
Arthropods	4	GCF_001272555.1	178035	Dufourea novaeangliae	7227	7460	5449	3117	8566
Arthropods	4	GCF_014466175.1	30213	Vespula pensylvanica	7227	7460	5455	3068	8523
Arthropods	4	GCF_000341935.2	211228	Cephus cinctus	7227	7460	5446	3041	8487
Arthropods	4	GCF_905475345.1	7454	Vespula vulgaris	7227	7460	5439	3034	8473
Arthropods	4	GCF_021464435.1	1086592	Cataglyphis hispanica	7227	7460	5458	3012	8470
Arthropods	4	GCF_003227715.2	610380	Harpegnathos saltator	7227	7460	5446	3000	8446
Arthropods	4	GCF_910589235.1	7445	Vespa crabro	7227	7460	5416	3009	8425
Arthropods	4	GCF_016802725.1	13686	Solenopsis invicta	7227	7460	5433	2954	8387
Arthropods	4	GCF_000949405.1	411798	Vollenhovia emeryi	7227	7460	5427	2959	8386
Arthropods	4	GCF_014083535.2	7446	Vespa mandarinia	7227	7460	5393	2989	8382
Arthropods	4	GCF_011865705.1	115081	Megalopta genalis	7227	7460	5250	3123	8373
Arthropods	4	GCF_010583005.1	486640	Odontomachus brunneus	7227	7460	5384	2989	8373
Arthropods	4	GCF_013373865.1	307658	Monomorium pharaonis	7227	7460	5389	2980	8369
Arthropods	4	GCF_003227725.1	104421	Camponotus floridanus	7227	7460	5435	2921	8356
Arthropods	4	GCF_000187915.1	144034	Pogonomyrmex barbatus	7227	7460	5393	2956	8349
Arthropods	4	GCF_030449975.1	615972	Polyergus mexicanus	7227	7460	5350	2988	8338
Arthropods	4	GCF_001594055.1	64791	Trachymyrmex zeteki	7227	7460	5409	2921	8330
Arthropods	4	GCF_001594115.1	34720	Trachymyrmex septentrionalis	7227	7460	5394	2934	8328
Arthropods	4	GCF_001313825.1	609295	Dinoponera quadriceps	7227	7460	5409	2916	8325
Arthropods	4	GCF_000956235.1	64793	Wasmannia auropunctata	7227	7460	5380	2944	8324
Arthropods	4	GCF_917208135.1	37344	Athalia rosae	7227	7460	5470	2843	8313
Arthropods	4	GCF_001465965.1	743375	Polistes dominula	7227	7460	5410	2901	8311
Arthropods	4	GCF_912470025.1	202808	Vespa velutina	7227	7460	5362	2948	8310
Arthropods	4	GCF_010416935.1	30207	Polistes fuscatus	7227	7460	5408	2902	8310
Arthropods	4	GCF_003672135.1	2015173	Ooceraea biroi	7227	7460	5355	2954	8309
Arthropods	4	GCF_001313835.1	91411	Polistes canadensis	7227	7460	5407	2901	8308
Arthropods	4	GCF_030848805.1	300112	Temnothorax longispinosus	7227	7460	5381	2925	8306
Arthropods	4	GCF_000204515.1	103372	Acromyrmex echinatior	7227	7460	5397	2904	8301
Arthropods	4	GCF_001594075.2	471704	Trachymyrmex cornetzi	7227	7460	5374	2897	8271
Arthropods	4	GCF_019399895.1	286306	Cardiocondyla obscurior	7227	7460	5418	2848	8266
Arthropods	4	GCF_002006095.1	219809	Pseudomyrmex gracilis	7227	7460	5380	2874	8254
Arthropods	4	GCF_001594045.1	520822	Atta colombica	7227	7460	5398	2844	8242
Arthropods	4	GCF_001594065.2	456900	Cyphomyrmex costatus	7227	7460	5373	2844	8217
Arthropods	4	GCF_040581485.1	83485	Linepithema humile	7227	7460	5356	2853	8209
Arthropods	4	GCF_000143395.1	12957	Atta cephalotes	7227	7460	5353	2856	8209
Arthropods	4	GCF_030848795.1	102681	Temnothorax nylanderi	7227	7460	5326	2880	8206
Arthropods	4	GCF_019457755.1	32260	Venturia canescens	7227	7460	5372	2827	8199
Arthropods	4	GCF_021901495.1	2961670	Neodiprion virginianus	7227	7460	5425	2750	8175
Arthropods	4	GCF_021901455.1	441921	Neodiprion lecontei	7227	7460	5425	2749	8174
Arthropods	4	GCF_021155785.1	2872261	Neodiprion fabricii	7227	7460	5421	2741	8162
Arthropods	4	GCF_003651465.1	72781	Formica exsecta	7227	7460	5256	2885	8141
Arthropods	4	GCF_021155775.2	441929	Neodiprion pinetum	7227	7460	5410	2726	8136
Arthropods	4	GCF_005281655.2	613905	Nylanderia fulva	7227	7460	5275	2847	8122
Arthropods	4	GCF_000612105.2	222816	Orussus abietinus	7227	7460	5349	2744	8093
Arthropods	4	GCF_000806365.1	64838	Fopius arisanus	7227	7460	5344	2698	8042
Arthropods	4	GCF_034640455.1	58733	Diachasmimorpha longicaudata	7227	7460	5351	2681	8032
Arthropods	4	GCF_001412515.2	454923	Diachasma alloeum	7227	7460	5332	2665	7997
Arthropods	4	GCF_024137725.1	863751	Prorops nasuta	7227	7460	5229	2749	7978
Arthropods	4	GCF_021155765.1	362088	Diprion similis	7227	7460	5233	2634	7867
Arthropods	4	GCF_010883055.1	2817044	Belonocnema kinseyi	7227	7460	5283	2580	7863
Arthropods	4	GCF_019393585.1	63433	Leptopilina boulardi	7227	7460	5295	2566	7861
Arthropods	4	GCF_013357705.1	460826	Chelonus insularis	7227	7460	5290	2550	7840
Arthropods	4	GCF_029852145.1	375433	Microplitis mediator	7227	7460	5261	2531	7792
Arthropods	4	GCF_015476425.1	63436	Leptopilina heterotoma	7227	7460	5284	2505	7789
Arthropods	4	GCF_020080835.1	32391	Cotesia glomerata	7227	7460	5262	2507	7769
Arthropods	4	GCF_026212275.2	69319	Microplitis demolitor	7227	7460	5277	2487	7764
Arthropods	4	GCF_009193385.2	7425	Nasonia vitripennis	7227	7460	5181	2544	7725
Arthropods	4	GCF_003070985.1	300111	Temnothorax curvispinosus	7227	7460	4971	2694	7665
Arthropods	4	GCF_014905175.1	684658	Aphidius gifuensis	7227	7460	5090	2427	7517
Arthropods	4	GCF_000503995.2	326594	Ceratosolen solmsi marchali	7227	7460	5106	2294	7400
Arthropods	4	GCF_024137745.1	108790	Phymastichus coffea	7227	7460	5018	2340	7358
Arthropods	4	GCF_000599845.2	7493	Trichogramma pretiosum	7227	7460	5009	2273	7282
Arthropods	4	GCF_000648655.2	29053	Copidosoma floridanum	7227	7460	4879	2212	7091
Arthropods	5	GCF_003987935.1	7092	Bombyx mandarina	7227	7091	5347	5056	10403
Arthropods	5	GCF_022581195.2	7113	Helicoverpa zea	7227	7091	5597	4368	9965
Arthropods	5	GCF_023101765.2	7108	Spodoptera frugiperda	7227	7091	5572	4369	9941
Arthropods	5	GCF_027563975.2	58824	Plodia interpunctella	7227	7091	5602	4242	9844
Arthropods	5	GCF_905220365.1	171605	Vanessa cardui	7227	7091	5611	4217	9828
Arthropods	5	GCF_026898425.1	7137	Galleria mellonella	7227	7091	5587	4233	9820
Arthropods	5	GCF_905147765.1	42275	Vanessa atalanta	7227	7091	5621	4198	9819
Arthropods	5	GCF_002706865.2	69820	Spodoptera litura	7227	7091	5552	4267	9819
Arthropods	5	GCF_037043105.1	334116	Vanessa tameamea	7227	7091	5623	4184	9807
Arthropods	5	GCF_030705265.1	29058	Helicoverpa armigera	7227	7091	5505	4299	9804
Arthropods	5	GCF_018135715.1	13037	Danaus plexippus	7227	7091	5589	4196	9785
Arthropods	5	GCF_032362555.1	680683	Amyelois transitella	7227	7091	5600	4171	9771
Arthropods	5	GCF_905220415.1	72248	Colias croceus	7227	7091	5608	4158	9766
Arthropods	5	GCF_030625045.1	688607	Achroia grisella	7227	7091	5550	4213	9763
Arthropods	5	GCF_014839805.1	7130	Manduca sexta	7227	7091	5419	4332	9751
Arthropods	5	GCF_905147045.1	171585	Nymphalis io	7227	7091	5592	4117	9709
Arthropods	5	GCF_024362695.1	13191	Pectinophora gossypiella	7227	7091	5587	4103	9690
Arthropods	5	GCF_963556715.1	1458189	Cydia fagiglandana	7227	7091	5573	4104	9677
Arthropods	5	GCF_912999745.1	76193	Papilio machaon	7227	7091	5593	4082	9675
Arthropods	5	GCF_948474715.1	1869771	Cydia amplana	7227	7091	5585	4089	9674
Arthropods	5	GCF_947568885.1	1100964	Cydia strobilella	7227	7091	5555	4106	9661
Arthropods	5	GCF_003590095.1	7111	Trichoplusia ni	7227	7091	5449	4202	9651
Arthropods	5	GCF_905333055.1	191418	Maniola jurtina	7227	7091	5564	4057	9621
Arthropods	5	GCF_905163445.1	116150	Pararge aegeria	7227	7091	5560	4045	9605
Arthropods	5	GCF_910591565.1	1100963	Cydia splendana	7227	7091	5537	4066	9603
Arthropods	5	GCF_947172395.1	110368	Bicyclus anynana	7227	7091	5602	3993	9595
Arthropods	5	GCF_000836235.2	66420	Papilio xuthus	7227	7091	5517	4074	9591
Arthropods	5	GCF_905147795.1	64459	Pieris rapae	7227	7091	5559	4018	9577
Arthropods	5	GCF_028537555.1	42288	Battus philenor	7227	7091	5598	3975	9573
Arthropods	5	GCF_033807575.1	82600	Cydia pomonella	7227	7091	5457	4087	9544
Arthropods	5	GCF_905475465.1	78633	Pieris napi	7227	7091	5559	3984	9543
Arthropods	5	GCF_932276165.1	51655	Plutella xylostella	7227	7091	5602	3928	9530
Arthropods	5	GCF_905147105.1	7116	Pieris brassicae	7227	7091	5558	3948	9506
Arthropods	5	GCF_902806685.2	2795564	Maniola hyperantus	7227	7091	5531	3971	9502
Arthropods	5	GCF_004193835.3	93504	Ostrinia furnacalis	7227	7091	5377	4089	9466
Arthropods	5	GCF_905220565.1	113334	Melitaea cinxia	7227	7091	5507	3956	9463
Arthropods	5	GCF_905147365.1	91739	Aricia agestis	7227	7091	5554	3830	9384
Arthropods	5	GCF_963855985.1	29057	Ostrinia nubilalis	7227	7091	5413	3920	9333
Arthropods	5	GCF_003589595.1	1477025	Hyposmocoma kahamanoa	7227	7091	5407	3874	9281
Arthropods	5	GCF_012273895.1	33412	Zerene cesonia	7227	7091	5374	3894	9268
Arthropods	5	GCF_905404315.1	189913	Leptidea sinapis	7227	7091	5495	3754	9249
Arthropods	5	GCF_000836215.1	76194	Papilio polytes	7227	7091	5333	3806	9139
Arthropods	5	GCF_023078275.1	1035111	Leguminivora glycinivorella	7227	7091	5235	3764	8999
Arthropods	6	GCF_015345945.1	41895	Tribolium madens	7227	7070	5790	4177	9967
Arthropods	6	GCF_963966145.1	7067	Tenebrio molitor	7227	7070	5743	3512	9255
Arthropods	6	GCF_036711695.1	2755281	Zophobas morio	7227	7070	5741	3378	9119
Arthropods	6	GCF_024364675.1	116153	Aethina tumida	7227	7070	5631	2612	8243
Arthropods	6	GCF_036711975.1	166361	Onthophagus taurus	7227	7070	5602	2498	8100
Arthropods	6	GCF_000390285.2	217634	Anoplophora glabripennis	7227	7070	5534	2494	8028
Arthropods	6	GCF_029955315.1	197179	Cylas formicarius	7227	7070	5522	2430	7952
Arthropods	6	GCF_026250575.1	1163345	Diorhabda carinulata	7227	7070	5563	2351	7914
Arthropods	6	GCF_039881205.1	1736056	Euwallacea similis	7227	7070	5601	2300	7901
Arthropods	6	GCF_040115645.1	995702	Euwallacea fornicatus	7227	7070	5605	2277	7882
Arthropods	6	GCF_001412225.1	110193	Nicrophorus vespilloides	7227	7070	5552	2299	7851
Arthropods	6	GCF_907165205.1	41139	Coccinella septempunctata	7227	7070	5490	2338	7828
Arthropods	6	GCF_022605725.1	2921223	Anthonomus grandis grandis	7227	7070	5504	2305	7809
Arthropods	6	GCF_026230105.1	1163346	Diorhabda sublineata	7227	7070	5554	2241	7795
Arthropods	6	GCF_002938485.1	7048	Sitophilus oryzae	7227	7070	5400	2351	7751
Arthropods	6	GCF_917563875.1	50390	Diabrotica virgifera virgifera	7227	7070	5436	2244	7680
Arthropods	6	GCF_914767665.1	115357	Harmonia axyridis	7227	7070	5362	2315	7677
Arthropods	6	GCF_020466585.1	77166	Dendroctonus ponderosae	7227	7070	5273	2184	7457
Arthropods	6	GCF_000500325.1	7539	Leptinotarsa decemlineata	7227	7070	5124	2099	7223
Arthropods	6	GCF_025399875.1	877792	Dalotia coriaria	7227	7070	5116	2041	7157
Arthropods	6	GCF_000699045.2	224129	Agrilus planipennis	7227	7070	5082	2027	7109
Arthropods	6	GCF_008802855.1	7054	Photinus pyralis	7227	7070	4987	2041	7028

## Sheet: Supplementary Data 4
Protozoan pathogen taxon/taxa	Taxonomy rank	Anchor	MASH distance from the anchor	NCBI Taxonomy ID	RefSeq Assembly	Organism	Strain	Ecotype	Isolate	Assembly size (Mb)	Number of Chromosomes	% of anchor proteins with orthologs	Total protein count	Orthologs	Average homologous neighbors
Plasmodium	Genus	Plasmodium falciparum 3D7	0	36329	GCF_000002765.6	Plasmodium falciparum 3D7			3D7	23.2926	14	100%	5282	Anchor	Anchor
Plasmodium	Genus	Plasmodium falciparum 3D7	0.0358055	5854	GCF_001601855.1	Plasmodium reichenowi	SY57			20.4775	14	90%	5040	4776	16.442
Plasmodium	Genus	Plasmodium falciparum 3D7	0.0863377	880535	GCF_900097015.1	Plasmodium sp. gorilla clade G2				22.1907	14	93%	5320	4910	17.0725
Plasmodium	Genus	Plasmodium falciparum 3D7	0.0854898	647221	GCF_001602025.1	Plasmodium gaboni	SY75			20.3561	14	91%	5196	4826	16.0012
Plasmodium	Genus	Plasmodium falciparum 3D7	0.241295	5849	GCF_900005855.1	Plasmodium gallinaceum	8A			24.9978	-	87%	5279	4616	14.3397
Plasmodium	Genus	Plasmodium falciparum 3D7	0.246197	85471	GCF_900005765.1	Plasmodium relictum	SGS1			22.572	14	87%	5132	4607	14.656
Plasmodium	Genus	Plasmodium falciparum 3D7	0.277658	5858	GCF_900090045.1	Plasmodium malariae				33.5777	14	88%	5926	4624	13.8938
Plasmodium	Genus	Plasmodium falciparum 3D7	0.300994	77519	GCF_002157705.1	Plasmodium gonderi	ATCC 30045			32.9658	14	88%	5912	4625	13.4904
Plasmodium	Genus	Plasmodium falciparum 3D7	0.35328	5855	GCF_000002415.2	Plasmodium vivax	Salvador I		Salvador I	27.0077	14	85%	5392	4470	14.7564
Plasmodium	Genus	Plasmodium falciparum 3D7	0.365929	1237626	GCF_000524495.1	Plasmodium inui San Antonio 1	San Antonio 1			27.405	-	85%	5832	4494	14.9117
Plasmodium	Genus	Plasmodium falciparum 3D7	0.33191	5857	GCF_000956335.1	Plasmodium fragile	nilgiri			25.8789	-	83%	5671	4399	13.2748
Plasmodium	Genus	Plasmodium falciparum 3D7	0.348743	1120755	GCF_000321355.1	Plasmodium cynomolgi strain B	B			26.1813	14	86%	5716	4530	14.3252
Plasmodium	Genus	Plasmodium falciparum 3D7	0.35328	208452	GCF_001680005.1	Plasmodium coatneyi	Hackeri			27.6855	14	85%	5516	4467	14.4482
Plasmodium	Genus	Plasmodium falciparum 3D7	0.342027	5851	GCF_000006355.2	Plasmodium knowlesi strain H	H			24.3594	14	88%	5324	4635	15.4373
Plasmodium	Genus	Plasmodium falciparum 3D7	0.258493	54757	GCF_900681995.1	Plasmodium vinckei vinckei				18.3387	14	85%	5050	4497	13.9573
Plasmodium	Genus	Plasmodium falciparum 3D7	0.255359	5861	GCF_900002385.2	Plasmodium yoelii	17X			23.0431	14	86%	6037	4530	12.772
Plasmodium	Genus	Plasmodium falciparum 3D7	0.259365	5823	GCF_900002375.2	Plasmodium berghei ANKA	ANKA			18.7402	14	86%	4933	4537	14.4371
Plasmodium	Genus	Plasmodium falciparum 3D7	0.278309	5824	GCF_023973825.1	Plasmodium brasilianum	Bolivian I			31.3741	14	79%	5755	4188	11.5984
Trypanosomatidae	Family	Trypanosoma brucei brucei TREU927	0	185431	GCF_000002445.2	Trypanosoma brucei brucei TREU927				26.0755	11	100%	8758	Anchor	Anchor
Trypanosomatidae	Family	Trypanosoma brucei brucei TREU927	0.00931367	5694	GCF_001457755.1	Trypanosoma equiperdum	OVI			26.228		76%	7663	6637	10.7301
Trypanosomatidae	Family	Trypanosoma brucei brucei TREU927	0.0112228	679716	GCF_000210295.1	T. brucei gambiense DAL972	Dal 972 clone 1 (MHOM/CI/86/DAL972)			22.1481	11	84%	9821	7326	13.9222
Trypanosomatidae	Family	Trypanosoma brucei brucei TREU927	0.343297	71804	GCF_000691245.1	Trypanosoma grayi	ANR4			20.9341		69%	10583	6075	5.83786
Trypanosomatidae	Family	Trypanosoma brucei brucei TREU927	0.348743	5698	GCF_003719475.1	Trypanosoma rangeli	AM80			21.1573		68%	10104	5966	8.09387
Trypanosomatidae	Family	Trypanosoma brucei brucei TREU927	0.350208	715481	GCF_022059095.1	Trypanosoma melophagium		St. Kilda	St. Kilda	23.3037		72%	9756	6321	11.0555
Trypanosomatidae	Family	Trypanosoma brucei brucei TREU927	0.35328	83891	GCF_003719485.1	Trypanosoma conorhini	025E			21.3342		70%	10148	6150	6.73659
Trypanosomatidae	Family	Trypanosoma brucei brucei TREU927	0.35328	5693	GCF_000209065.1	Trypanosoma cruzi	CL Brener			89.9375		34%	19607	3001	4.66478
Trypanosomatidae	Family	Trypanosoma brucei brucei TREU927	0.354894	67003	GCF_002087225.1	Trypanosoma theileri			Edinburgh	29.8222		72%	11312	6322	10.9859
Trypanosomatidae	Family	Leishmania major strain Friedlin	0	347515	GCF_000002725.2	Leishmania major strain Friedlin	Friedlin			32.8551	36	100%	8316	Anchor	Anchor
Trypanosomatidae	Family	Leishmania major strain Friedlin	0.0718878	435258	GCF_000002875.2	Leishmania infantum JPCM5	JPCM5			32.1221	36	92%	8150	7634	16.8576
Trypanosomatidae	Family	Leishmania major strain Friedlin	0.0720826	5661	GCF_000227135.1	Leishmania donovani	BPK282A1			32.445	36	90%	7953	7494	16.5278
Trypanosomatidae	Family	Leishmania major strain Friedlin	0.0977849	929439	GCF_000234665.1	L. mexicana MHOM/GT/2001/U1103	MHOM/GT/2001/U1103			32.1087	34	92%	8147	7612	16.9651
Trypanosomatidae	Family	Leishmania major strain Friedlin	0.178488	5679	GCF_000755165.1	Leishmania panamensis	MHOM/PA/94/PSC-1			30.6888	35	88%	7711	7353	16.3794
Trypanosomatidae	Family	Leishmania major strain Friedlin	0.178964	420245	GCF_000002845.2	L. braziliensis MHOM/BR/75/M2904	MHOM/BR/75/M2904			32.0688	35	88%	8160	7301	14.9548
Trypanosomatidae	Family	Leishmania major strain Friedlin	0.189779	2802991	GCF_017918225.1	Leishmania sp. Namibia	253			34.1186	36	87%	8266	7257	15.4421
Trypanosomatidae	Family	Leishmania major strain Friedlin	0.192524	2249476	GCF_017916335.1	Leishmania orientalis			LSCM4	34.1943	36	87%	8158	7257	15.4925
Trypanosomatidae	Family	Leishmania major strain Friedlin	0.193277	2803181	GCF_017918215.1	Leishmania sp. Ghana 2012 LV757	GH5			35.9535	36	86%	8119	7112	14.921
Trypanosomatidae	Family	Leishmania major strain Friedlin	0.196822	5663	GCF_017916305.1	Leishmania enriettii			CUR178	33.3189	36	87%	8353	7254	15.3832
Trypanosomatidae	Family	Leishmania major strain Friedlin	0.204353	1580590	GCF_017916325.1	Leishmania martiniquensis			LSCM1	32.4137	36	86%	7967	7167	15.256
Trypanosomatidae	Family	Leishmania major strain Friedlin	0.228823	2761500	GCF_017918235.1	Porcisia hertigi	C119			34.9585	36	84%	7891	6987	15.022
Trypanosomatidae	Family	Leishmania major strain Friedlin	0.279303	157538	GCF_001293395.1	Leptomonas pyrrhocoris			H10	30.3799		88%	9872	7299	13.6787
Sarcocystidae, Eimeriidae	Families	Toxoplasma gondii ME49	0	508771	GCF_000006565.2	Toxoplasma gondii ME49	ME49			65.6331	14	100%	8318	Anchor	Anchor
Sarcocystidae, Eimeriidae	Families	Toxoplasma gondii ME49	0.25751	572307	GCF_000208865.1	Neospora caninum Liverpool	Liverpool			57.5474	14	76%	6933	6322	13.7052
Sarcocystidae, Eimeriidae	Families	Toxoplasma gondii ME49	0.333558	94643	GCF_002563875.1	Besnoitia besnoiti	Bb-Ger1			58.8108	13	76%	8220	6348	12.3106
Sarcocystidae, Eimeriidae	Families	Toxoplasma gondii ME49	0.42537	88456	GCF_002999335.1	Cyclospora cayetanensis			NF1_C8	44.3636		39%	5793	3251	1.0403
Sarcocystidae, Eimeriidae	Families	Toxoplasma gondii ME49	0.433194	51315	GCF_000499385.1	Eimeria necatrix	Houghton			55.0079		29%	8584	2423	0.983904
Sarcocystidae, Eimeriidae	Families	Toxoplasma gondii ME49	0.418653	5802	GCF_000499545.2	Eimeria tenella	Houghton			51.8596		30%	8596	2520	0.981746
Sarcocystidae, Eimeriidae	Families	Toxoplasma gondii ME49	0.440534	44415	GCF_000499745.2	Eimeria mitis	Houghton			72.2403		13%	10073	1094	0.867459
Sarcocystidae, Eimeriidae	Families	Toxoplasma gondii ME49	0.434925	5804	GCF_000499605.1	Eimeria maxima	Weybridge			45.9751		22%	6057	1871	0.91876
Sarcocystidae, Eimeriidae	Families	Toxoplasma gondii ME49	0.428347	5801	GCF_000499425.1	Eimeria acervulina	Houghton			45.8306		28%	6867	2302	0.9596

## Sheet: Supplementary Data 5
Fungi taxon	Taxonomy rank	Anchor	NCBI Taxonomy ID	RefSeq Assembly	Organism	strain	% of anchor proteins with orthologs	Total protein count	Orthologs	With 0 orthologous neighbors	With 1 or more orthologous neighbors	Average homologous neighbors	Sub class classification
Eurotiomycetes	Class	Aspergillus fumigatus	5061	GCF_000002855.4	Aspergillus niger	CBS 513.88	0.72	14058	6921	393	6528	8.1	Aspergillus subgen. Circumdati; Aspergillus; Aspergillaceae; Eurotiales
Eurotiomycetes	Class	Aspergillus fumigatus	5068	GCF_013340325.1	Aspergillus tubingensis	WU-2223L	0.75	11476	7175	429	6746	9.6	Aspergillus subgen. Circumdati; Aspergillus; Aspergillaceae; Eurotiales
Eurotiomycetes	Class	Aspergillus fumigatus	5074	GCF_028827555.1	Penicillium brevicompactum	IBT 35665	0.72	12367	6961	446	6515	7.2	Penicillium; Aspergillaceae; Eurotiales
Eurotiomycetes	Class	Aspergillus fumigatus	5076	GCF_028827035.1	Penicillium chrysogenum	IBT 35668	0.73	11974	6999	411	6588	7.7	Penicillium; Aspergillaceae; Eurotiales
Eurotiomycetes	Class	Aspergillus fumigatus	5077	GCF_028827155.1	Penicillium citrinum	IBT 23319	0.72	11664	6924	438	6486	7.4	Penicillium; Aspergillaceae; Eurotiales
Eurotiomycetes	Class	Aspergillus fumigatus	5078	GCF_001561935.1	Penicillium griseofulvum	PG3	0.68	9629	6545	357	6188	7.8	Penicillium; Aspergillaceae; Eurotiales
Eurotiomycetes	Class	Aspergillus fumigatus	5082	GCF_015533775.1	Penicillium roqueforti	LCP96 04111	0.7	9781	6780	329	6451	8.2	Penicillium; Aspergillaceae; Eurotiales
Eurotiomycetes	Class	Aspergillus fumigatus	5083	GCF_028828765.1	Penicillium canescens	IBT 15451	0.74	14180	7118	470	6648	7.6	Penicillium; Aspergillaceae; Eurotiales
Eurotiomycetes	Class	Aspergillus fumigatus	5088	GCF_041956765.1	Thermoascus crustaceus	CBS 181.67	0.68	10411	6501	231	6270	8.1	Thermoascus; Thermoascaceae; Eurotiales
Eurotiomycetes	Class	Aspergillus fumigatus	27334	GCF_000769745.1	Penicillium expansum	MD-8	0.7	11060	6733	405	6328	7.1	Penicillium; Aspergillaceae; Eurotiales
Eurotiomycetes	Class	Aspergillus fumigatus	29845	GCF_028829585.1	Penicillium vulpinum	IBT 29486	0.72	11521	6945	386	6559	7.7	Penicillium; Aspergillaceae; Eurotiales
Eurotiomycetes	Class	Aspergillus fumigatus	36646	GCF_028826855.1	Penicillium coprophilum	IBT 35676	0.71	10982	6863	381	6482	7.8	Penicillium; Aspergillaceae; Eurotiales
Eurotiomycetes	Class	Aspergillus fumigatus	36651	GCF_016767815.1	Penicillium digitatum	PdW03	0.67	9002	6438	245	6193	8.8	Penicillium; Aspergillaceae; Eurotiales
Eurotiomycetes	Class	Aspergillus fumigatus	36656	GCF_028827405.1	Penicillium crustosum	IBT 35664	0.73	12313	7040	457	6583	7.4	Penicillium; Aspergillaceae; Eurotiales
Eurotiomycetes	Class	Aspergillus fumigatus	37727	GCF_009556855.1	Talaromyces marneffei	11CN-20-091	0.66	9994	6385	338	6047	7.5	Talaromyces; Trichocomaceae; Eurotiales
Eurotiomycetes	Class	Aspergillus fumigatus	40994	GCF_028827395.1	Penicillium hordei	IBT 12815	0.74	12337	7092	432	6660	7.5	Penicillium; Aspergillaceae; Eurotiales
Eurotiomycetes	Class	Aspergillus fumigatus	41047	GCF_002237265.1	Aspergillus thermomutatus	HMR AF 39	0.78	9701	7557	116	7441	9.6	Aspergillus subgen. Fumigati; Aspergillus; Aspergillaceae; Eurotiales
Eurotiomycetes	Class	Aspergillus fumigatus	41067	GCF_002847045.1	Aspergillus candidus	CBS 102.13	0.68	9639	6527	294	6233	8.1	Aspergillus subgen. Circumdati; Aspergillus; Aspergillaceae; Eurotiales
Eurotiomycetes	Class	Aspergillus fumigatus	60171	GCF_028828655.1	Penicillium verrucosum	IBT 35672	0.72	11555	6953	392	6561	7.6	Penicillium; Aspergillaceae; Eurotiales
Eurotiomycetes	Class	Aspergillus fumigatus	60172	GCF_028829755.1	Penicillium solitum	IBT 25940	0.73	12720	7071	459	6612	7.4	Penicillium; Aspergillaceae; Eurotiales
Eurotiomycetes	Class	Aspergillus fumigatus	61420	GCF_009193585.1	Aspergillus caelatus	CBS 763.97	0.75	13914	7181	607	6574	6.7	Aspergillus subgen. Circumdati; Aspergillus; Aspergillaceae; Eurotiales
Eurotiomycetes	Class	Aspergillus fumigatus	63820	GCF_028974085.1	Penicillium chermesinum	IBT 19713	0.67	10820	6486	369	6117	7.3	Penicillium; Aspergillaceae; Eurotiales
Eurotiomycetes	Class	Aspergillus fumigatus	63821	GCF_028827525.1	Penicillium daleae	IBT 16125	0.74	12821	7117	489	6628	7.3	Penicillium; Aspergillaceae; Eurotiales
Eurotiomycetes	Class	Aspergillus fumigatus	69781	GCF_001723175.1	Penicillium oxalicum	HP7-1	0.68	9718	6562	266	6296	8.4	Penicillium; Aspergillaceae; Eurotiales
Eurotiomycetes	Class	Aspergillus fumigatus	69789	GCF_028829465.1	Penicillium soppii	IBT 18220	0.73	12167	7000	399	6601	7.6	Penicillium; Aspergillaceae; Eurotiales
Eurotiomycetes	Class	Aspergillus fumigatus	69791	GCF_028829765.1	Penicillium waksmanii	IBT 27052	0.73	13502	7031	479	6552	6.8	Penicillium; Aspergillaceae; Eurotiales
Eurotiomycetes	Class	Aspergillus fumigatus	70096	GCF_028974065.1	Penicillium cinerascens	IBT 15544	0.72	11022	6909	388	6521	8.4	Penicillium; Aspergillaceae; Eurotiales
Eurotiomycetes	Class	Aspergillus fumigatus	74035	GCF_011692745.1	Arthroderma uncinatum	CBS 119779	0.52	7016	5030	193	4837	6.6	Arthroderma; Arthrodermataceae; Onygenales
Eurotiomycetes	Class	Aspergillus fumigatus	75553	GCF_018404265.1	Aspergillus viridinutans	IFM 47045	0.85	10039	8194	73	8121	13.6	Aspergillus subgen. Fumigati; Aspergillus; Aspergillaceae; Eurotiales
Eurotiomycetes	Class	Aspergillus fumigatus	91492	GCF_001078395.1	Aspergillus udagawae	IFM 46973	0.87	10796	8409	76	8333	13.3	Aspergillus subgen. Fumigati; Aspergillus; Aspergillaceae; Eurotiales
Eurotiomycetes	Class	Aspergillus fumigatus	91928	GCF_000836115.1	Exophiala spinifera	CBS 89968	0.59	12049	5728	566	5162	2.2	Exophiala; Herpotrichiellaceae; Chaetothyriales
Eurotiomycetes	Class	Aspergillus fumigatus	94218	GCF_028827675.1	Penicillium lagena	IBT 129212	0.7	11858	6744	369	6375	7.4	Penicillium; Aspergillaceae; Eurotiales
Eurotiomycetes	Class	Aspergillus fumigatus	109264	GCF_001792695.1	Aspergillus bombycis	NRRL26010	0.74	12263	7151	507	6644	7.9	Aspergillus; Aspergillaceae; Eurotiales
Eurotiomycetes	Class	Aspergillus fumigatus	116970	GCF_028827245.1	Penicillium angulare	IBT 27051	0.72	13389	6889	500	6389	7	Penicillium; Aspergillaceae; Eurotiales
Eurotiomycetes	Class	Aspergillus fumigatus	121627	GCF_013368755.1	Talaromyces rugulosus	W13939	0.63	11901	6030	501	5529	6.2	Talaromyces; Trichocomaceae; Eurotiales
Eurotiomycetes	Class	Aspergillus fumigatus	126998	GCF_028826915.1	Penicillium bovifimosum	IBT 22155	0.69	10402	6605	272	6333	8	Penicillium; Aspergillaceae; Eurotiales
Eurotiomycetes	Class	Aspergillus fumigatus	132259	GCF_009193445.1	Aspergillus pseudotamarii	CBS 117625	0.74	13428	7137	540	6597	7.8	Aspergillus subgen. Circumdati; Aspergillus; Aspergillaceae; Eurotiales
Eurotiomycetes	Class	Aspergillus fumigatus	138277	GCF_016097325.1	Aspergillus melleus	CBS 546.65	0.74	12848	7110	409	6701	8.8	Aspergillus subgen. Circumdati; Aspergillus; Aspergillaceae; Eurotiales
Eurotiomycetes	Class	Aspergillus fumigatus	168475	GCF_028828555.1	Penicillium taxi	IBT 34144	0.66	10052	6323	304	6019	7.6	Penicillium; Aspergillaceae; Eurotiales
Eurotiomycetes	Class	Aspergillus fumigatus	176176	GCF_028828445.1	Penicillium paradoxum	IBT 22861	0.7	9857	6711	314	6397	8.2	Penicillium; Aspergillaceae; Eurotiales
Eurotiomycetes	Class	Aspergillus fumigatus	182096	GCF_016861735.1	Aspergillus chevalieri	M1	0.7	10331	6706	282	6424	9.4	Aspergillus subgen. Aspergillus; Aspergillus; Aspergillaceae; Eurotiales
Eurotiomycetes	Class	Aspergillus fumigatus	189055	GCF_028826845.1	Penicillium canariense	IBT 26290	0.72	10805	6919	368	6551	8.2	Penicillium; Aspergillaceae; Eurotiales
Eurotiomycetes	Class	Aspergillus fumigatus	203109	GCF_028828005.1	Penicillium manginii	IBT 31320	0.73	13794	6992	515	6477	6.7	Penicillium; Aspergillaceae; Eurotiales
Eurotiomycetes	Class	Aspergillus fumigatus	209559	GCF_009176365.1	Aspergillus alliaceus	CBS 536.65	0.74	13098	7108	472	6636	8.4	Aspergillus subgen. Circumdati; Aspergillus; Aspergillaceae; Eurotiales
Eurotiomycetes	Class	Aspergillus fumigatus	212818	GCF_000836275.1	Exophiala mesophila	CBS 40295	0.57	9181	5472	444	5028	2.3	Exophiala; Herpotrichiellaceae; Chaetothyriales
Eurotiomycetes	Class	Aspergillus fumigatus	215243	GCF_000835515.1	Exophiala oligosperma	CBS 72588	0.58	11893	5585	518	5067	2.2	Exophiala; Herpotrichiellaceae; Chaetothyriales
Eurotiomycetes	Class	Aspergillus fumigatus	227321	GCF_000011425.1	Aspergillus nidulans FGSC A4	FGSC A4	0.71	10455	6874	399	6475	9	Aspergillus subgen. Nidulantes; Aspergillus; Aspergillaceae; Eurotiales
Eurotiomycetes	Class	Aspergillus fumigatus	246410	GCF_000149335.2	Coccidioides immitis RS	RS	0.6	9757	5793	217	5576	7.3	Coccidioides; Onygenaceae; Onygenales
Eurotiomycetes	Class	Aspergillus fumigatus	254056	GCF_001642475.1	Fonsecaea monophora	CBS 269.37	0.57	11984	5473	556	4917	2.2	Fonsecaea; Herpotrichiellaceae; Chaetothyriales
Eurotiomycetes	Class	Aspergillus fumigatus	264951	GCF_004022145.1	Paecilomyces variotii	CBS 101075	0.66	9270	6389	300	6089	7.7	Paecilomyces; Thermoascaceae; Eurotiales
Eurotiomycetes	Class	Aspergillus fumigatus	268346	GCF_028829835.1	Penicillium mononematosum	IBT 11891	0.72	11810	6936	405	6531	7.5	Penicillium; Aspergillaceae; Eurotiales
Eurotiomycetes	Class	Aspergillus fumigatus	293559	GCF_028827145.1	Penicillium concentricum	IBT 3081	0.72	11702	6976	393	6583	7.7	Penicillium; Aspergillaceae; Eurotiales
Eurotiomycetes	Class	Aspergillus fumigatus	293939	GCF_010724455.1	Aspergillus lentulus	IFM 58399	0.87	10293	8418	57	8361	13	Aspergillus subgen. Fumigati; Aspergillus; Aspergillaceae; Eurotiales
Eurotiomycetes	Class	Aspergillus fumigatus	303699	GCF_028827735.1	Penicillium macrosclerotiorum	IBT 26536	0.73	11713	6982	397	6585	7.4	Penicillium; Aspergillaceae; Eurotiales
Eurotiomycetes	Class	Aspergillus fumigatus	331117	GCF_000149645.3	Aspergillus fischeri NRRL 181	NRRL 181	0.9	10388	8672	24	8648	14.5	Aspergillus subgen. Fumigati; Aspergillus; Aspergillaceae; Eurotiales
Eurotiomycetes	Class	Aspergillus fumigatus	332952	GCF_014117465.1	Aspergillus flavus NRRL3357	NRRL3357	0.74	12009	7173	457	6716	9	Aspergillus subgen. Circumdati; Aspergillus; Aspergillaceae; Eurotiales
Eurotiomycetes	Class	Aspergillus fumigatus	336963	GCF_000003515.1	Uncinocarpus reesii 1704	1704	0.55	7759	5272	171	5101	7.4	Uncinocarpus; Onygenaceae; Onygenales
Eurotiomycetes	Class	Aspergillus fumigatus	341663	GCF_000149615.1	Aspergillus terreus NIH2624	NIH2624	0.71	10401	6794	323	6471	8.8	Aspergillus subgen. Circumdati; Aspergillus; Aspergillaceae; Eurotiales
Eurotiomycetes	Class	Aspergillus fumigatus	344612	GCF_000002715.2	Aspergillus clavatus NRRL 1	NRRL 1	0.79	9118	7596	103	7493	12.8	Aspergillus subgen. Fumigati; Aspergillus; Aspergillaceae; Eurotiales
Eurotiomycetes	Class	Aspergillus fumigatus	348802	GCF_000835505.1	Exophiala xenobiotica	CBS 118157	0.6	12019	5777	553	5224	2.3	Exophiala; Herpotrichiellaceae; Chaetothyriales
Eurotiomycetes	Class	Aspergillus fumigatus	416450	GCF_028974205.1	Penicillium antarcticum	IBT 31339	0.73	11212	6993	380	6613	8	Penicillium; Aspergillaceae; Eurotiales
Eurotiomycetes	Class	Aspergillus fumigatus	441959	GCF_000003125.1	Talaromyces stipitatus ATCC 10500	ATCC 10500	0.66	12455	6342	400	5942	7	Talaromyces; Trichocomaceae; Eurotiales
Eurotiomycetes	Class	Aspergillus fumigatus	443226	GCF_018416015.2	Coccidioides posadasii str. Silveira	Silveira	0.59	8299	5688	194	5494	7.9	Coccidioides; Onygenaceae; Onygenales
Eurotiomycetes	Class	Aspergillus fumigatus	447093	GCF_000150115.1	Histoplasma capsulatum G186AR	G186AR	0.57	9253	5522	171	5351	7	Histoplasma; Ajellomycetaceae; Onygenales
Eurotiomycetes	Class	Aspergillus fumigatus	502779	GCF_000150705.2	Paracoccidioides lutzii Pb01	Pb01	0.58	8826	5548	150	5398	7.1	Paracoccidioides; Ajellomycetaceae; Onygenales
Eurotiomycetes	Class	Aspergillus fumigatus	502780	GCF_000150735.1	Paracoccidioides brasiliensis Pb18	Pb18	0.57	8390	5527	141	5386	7.4	Paracoccidioides; Ajellomycetaceae; Onygenales
Eurotiomycetes	Class	Aspergillus fumigatus	510516	GCF_000184455.2	Aspergillus oryzae RIB40	RIB40	0.7	12074	6720	436	6284	8.2	Aspergillus subgen. Circumdati; Aspergillus; Aspergillaceae; Eurotiales
Eurotiomycetes	Class	Aspergillus fumigatus	535722	GCF_000150975.2	Nannizzia gypsea CBS 118893	CBS 118893	0.59	8921	5718	224	5494	6.9	Nannizzia; Arthrodermataceae; Onygenales
Eurotiomycetes	Class	Aspergillus fumigatus	554155	GCF_000151145.1	Microsporum canis CBS 113480	CBS 113480	0.59	8765	5668	200	5468	6.9	Microsporum; Arthrodermataceae; Onygenales
Eurotiomycetes	Class	Aspergillus fumigatus	559297	GCF_000003525.1	Blastomyces dermatitidis ER-3	ER-3	0.59	9754	5702	177	5525	7	Blastomyces; Ajellomycetaceae; Onygenales
Eurotiomycetes	Class	Aspergillus fumigatus	559298	GCF_000003855.2	Blastomyces gilchristii SLH14081	SLH14081	0.59	9692	5694	177	5517	6.9	Blastomyces; Ajellomycetaceae; Onygenales
Eurotiomycetes	Class	Aspergillus fumigatus	559305	GCF_000151425.1	Trichophyton rubrum CBS 118892	CBS 118892	0.56	8616	5420	168	5252	6.7	Trichophyton; Arthrodermataceae; Onygenales
Eurotiomycetes	Class	Aspergillus fumigatus	569365	GCF_000835495.1	Cladophialophora immunda	CBS 83496	0.59	12830	5654	522	5132	2.3	Cladophialophora; Herpotrichiellaceae; Chaetothyriales
Eurotiomycetes	Class	Aspergillus fumigatus	663202	GCF_000151505.1	Trichophyton verrucosum HKI 0517	HKI 0517	0.55	8017	5301	223	5078	5.2	Trichophyton; Arthrodermataceae; Onygenales
Eurotiomycetes	Class	Aspergillus fumigatus	663331	GCF_000151125.1	Trichophyton benhamiae CBS 112371	CBS 112371	0.55	7973	5334	183	5151	6.5	Trichophyton; Arthrodermataceae; Onygenales
Eurotiomycetes	Class	Aspergillus fumigatus	690307	GCF_001890905.1	Aspergillus aculeatus ATCC 16872	ATCC 16872	0.72	10830	6953	455	6498	9.4	Aspergillus subgen. Circumdati; Aspergillus; Aspergillaceae; Eurotiales
Eurotiomycetes	Class	Aspergillus fumigatus	767769	GCF_001889945.1	Aspergillus brasiliensis CBS 101740	CBS 101740	0.72	12985	6974	441	6533	8.5	Aspergillus subgen. Circumdati; Aspergillus; Aspergillaceae; Eurotiales
Eurotiomycetes	Class	Aspergillus fumigatus	856822	GCF_001646965.1	Fonsecaea nubica	CBS 269.64	0.57	11681	5506	561	4945	2.2	Fonsecaea; Herpotrichiellaceae; Chaetothyriales
Eurotiomycetes	Class	Aspergillus fumigatus	858893	GCF_000230625.1	Exophiala dermatitidis NIH/UT8656	NIH/UT8656	0.59	9284	5684	444	5240	2.5	Exophiala; Herpotrichiellaceae; Chaetothyriales
Eurotiomycetes	Class	Aspergillus fumigatus	1002107	GCF_028828465.1	Penicillium psychrosexuale	IBT 29551	0.71	10487	6794	345	6449	8	Penicillium; Aspergillaceae; Eurotiales
Eurotiomycetes	Class	Aspergillus fumigatus	1036611	GCF_001890125.1	Aspergillus versicolor CBS 583.65	CBS 583.65	0.72	13222	6924	554	6370	8.1	Aspergillus subgen. Nidulantes; Aspergillus; Aspergillaceae; Eurotiales
Eurotiomycetes	Class	Aspergillus fumigatus	1036612	GCF_001890705.1	Aspergillus sydowii CBS 593.65	CBS 593.65	0.72	13579	6921	576	6345	8.2	Aspergillus subgen. Nidulantes; Aspergillus; Aspergillaceae; Eurotiales
Eurotiomycetes	Class	Aspergillus fumigatus	1069201	GCF_016861625.1	Aspergillus luchuensis	IFO 4308	0.74	12662	7139	424	6715	9.4	Aspergillus subgen. Circumdati; Aspergillus; Aspergillaceae; Eurotiales
Eurotiomycetes	Class	Aspergillus fumigatus	1070780	GCF_023601865.1	Aspergillus affinis	CMG 70	0.7	11661	6741	409	6332	8.2	Aspergillus subgen. Circumdati; Aspergillus; Aspergillaceae; Eurotiales
Eurotiomycetes	Class	Aspergillus fumigatus	1073089	GCF_001890725.1	Aspergillus wentii DTO 134E9	DTO 134E9	0.73	12434	7058	359	6699	9.7	Aspergillus subgen. Cremei; Aspergillus; Aspergillaceae; Eurotiales
Eurotiomycetes	Class	Aspergillus fumigatus	1073090	GCF_001890105.1	Penicilliopsis zonata CBS 506.65	CBS 506.65	0.66	9869	6380	308	6072	9.5	Penicilliopsis; Aspergillaceae; Eurotiales
Eurotiomycetes	Class	Aspergillus fumigatus	1080232	GCF_028827665.1	Penicillium hispanicum	IBT 35686	0.69	10111	6677	340	6337	8.4	Penicillium; Aspergillaceae; Eurotiales
Eurotiomycetes	Class	Aspergillus fumigatus	1108849	GCF_028828025.1	Penicillium rubens	IBT 27055	0.73	11626	7009	402	6607	7.8	Penicillium; Aspergillaceae; Eurotiales
Eurotiomycetes	Class	Aspergillus fumigatus	1131564	GCF_028827165.1	Penicillium cosmopolitanum	IBT 29677	0.72	14273	6979	493	6486	6.7	Penicillium; Aspergillaceae; Eurotiales
Eurotiomycetes	Class	Aspergillus fumigatus	1131581	GCF_028826775.1	Penicillium argentinense	IBT 30761	0.72	12143	6949	422	6527	7.6	Penicillium; Aspergillaceae; Eurotiales
Eurotiomycetes	Class	Aspergillus fumigatus	1131652	GCF_021365285.1	Talaromyces proteolyticus	PMI_201	0.68	13585	6589	557	6032	6.5	Talaromyces; Trichocomaceae; Eurotiales
Eurotiomycetes	Class	Aspergillus fumigatus	1132637	GCF_028827265.1	Penicillium atrosanguineum	IBT 20685	0.73	10997	6989	408	6581	8.1	Penicillium; Aspergillaceae; Eurotiales
Eurotiomycetes	Class	Aspergillus fumigatus	1160497	GCF_001890805.1	Aspergillus glaucus CBS 516.65	CBS 516.65	0.68	11254	6572	294	6278	8.5	Aspergillus subgen. Aspergillus; Aspergillus; Aspergillaceae; Eurotiales
Eurotiomycetes	Class	Aspergillus fumigatus	1167516	GCF_028828045.1	Penicillium odoratum	IBT 22623	0.71	12000	6835	471	6364	7.4	Penicillium; Aspergillaceae; Eurotiales
Eurotiomycetes	Class	Aspergillus fumigatus	1182541	GCF_000585585.1	Capronia coronata CBS 617.96	CBS 617.96	0.59	9231	5704	456	5248	2.6	Capronia; Herpotrichiellaceae; Chaetothyriales
Eurotiomycetes	Class	Aspergillus fumigatus	1182542	GCF_000585565.1	Capronia epimyces CBS 606.96	CBS 606.96	0.59	10468	5704	486	5218	2.6	Capronia; Herpotrichiellaceae; Chaetothyriales
Eurotiomycetes	Class	Aspergillus fumigatus	1182543	GCF_000585535.1	Cladophialophora psammophila CBS 110553	CBS 110553	0.6	13421	5750	535	5215	2.3	Cladophialophora; Herpotrichiellaceae; Chaetothyriales
Eurotiomycetes	Class	Aspergillus fumigatus	1182544	GCF_000585515.1	Cladophialophora yegresii CBS 114405	CBS 114405	0.59	10118	5723	488	5235	2.4	Cladophialophora; Herpotrichiellaceae; Chaetothyriales
Eurotiomycetes	Class	Aspergillus fumigatus	1182545	GCF_000709125.1	Exophiala aquamarina CBS 119918	CBS 119918	0.6	13118	5742	575	5167	2.2	Exophiala; Herpotrichiellaceae; Chaetothyriales
Eurotiomycetes	Class	Aspergillus fumigatus	1196081	GCF_001896365.1	Talaromyces amestolkiae	CIB	0.63	10403	6062	475	5587	6.2	Talaromyces; Trichocomaceae; Eurotiales
Eurotiomycetes	Class	Aspergillus fumigatus	1220188	GCF_003426965.1	Aspergillus tanneri	NIH1004	0.7	11682	6707	329	6378	9.7	Aspergillus subgen. Circumdati; Aspergillus; Aspergillaceae; Eurotiales
Eurotiomycetes	Class	Aspergillus fumigatus	1220207	GCF_016861865.1	Aspergillus puulaauensis	MK2	0.76	13606	7279	556	6723	8.9	Aspergillus; Aspergillaceae; Eurotiales
Eurotiomycetes	Class	Aspergillus fumigatus	1220924	GCF_000365145.1	Cyphellophora europaea CBS 101466	CBS 101466	0.59	11094	5722	558	5164	2.2	Cyphellophora; Cyphellophoraceae; Chaetothyriales
Eurotiomycetes	Class	Aspergillus fumigatus	1263415	GCF_000464535.1	Endocarpon pusillum Z07020	Z07020	0.52	9238	5017	316	4701	2.7	Endocarpon; Verrucariaceae; Verrucariales
Eurotiomycetes	Class	Aspergillus fumigatus	1279043	GCF_000365165.1	Cladophialophora carrionii CBS 160.54	CBS 160.54	0.59	10373	5728	513	5215	2.4	Cladophialophora; Herpotrichiellaceae; Chaetothyriales
Eurotiomycetes	Class	Aspergillus fumigatus	1316194	GCF_028828155.1	Penicillium subrubescens	IBT 31985	0.75	13458	7215	483	6732	7.2	Penicillium; Aspergillaceae; Eurotiales
Eurotiomycetes	Class	Aspergillus fumigatus	1324776	GCF_028827825.1	Penicillium malachiteum	IBT 17515	0.71	13212	6844	436	6408	7	Penicillium; Aspergillaceae; Eurotiales
Eurotiomycetes	Class	Aspergillus fumigatus	1341132	GCF_003344945.1	Aspergillus welwitschiae	CBS 139.54b	0.71	13684	6815	451	6364	7.8	Aspergillus subgen. Circumdati; Aspergillus; Aspergillaceae; Eurotiales
Eurotiomycetes	Class	Aspergillus fumigatus	1343394	GCF_028827695.1	Penicillium maclennaniae	IBT 15551	0.7	10267	6744	326	6418	8.2	Penicillium; Aspergillaceae; Eurotiales
Eurotiomycetes	Class	Aspergillus fumigatus	1367422	GCF_001651985.1	Fonsecaea erecta	CBS 125763	0.58	12090	5624	553	5071	2.3	Fonsecaea; Herpotrichiellaceae; Chaetothyriales
Eurotiomycetes	Class	Aspergillus fumigatus	1387563	GCF_022830035.1	Ophidiomyces ophidiicola	CBS 122913	0.55	6833	5337	170	5167	7.6	Ophidiomyces; Onygenaceae; Onygenales
Eurotiomycetes	Class	Aspergillus fumigatus	1388766	GCF_000600275.1	Aspergillus ruber CBS 135680	CBS 135680	0.68	10064	6572	286	6286	8.8	Aspergillus subgen. Aspergillus; Aspergillus; Aspergillaceae; Eurotiales
Eurotiomycetes	Class	Aspergillus fumigatus	1392248	GCF_002847485.1	Aspergillus campestris IBT 28561	IBT 28561	0.68	9655	6570	287	6283	8.6	Aspergillus subgen. Circumdati; Aspergillus; Aspergillaceae; Eurotiales
Eurotiomycetes	Class	Aspergillus fumigatus	1392250	GCF_002849105.1	Aspergillus steynii IBT 23096	IBT 23096	0.73	12919	7066	439	6627	8.6	Aspergillus subgen. Circumdati; Aspergillus; Aspergillaceae; Eurotiales
Eurotiomycetes	Class	Aspergillus fumigatus	1392255	GCF_002847465.1	Aspergillus novofumigatus IBT 16806	IBT 16806	0.87	11426	8401	63	8338	13.1	Aspergillus subgen. Fumigati; Aspergillus; Aspergillaceae; Eurotiales
Eurotiomycetes	Class	Aspergillus fumigatus	1392256	GCF_002846915.1	Aspergillus ochraceoroseus IBT 24754	IBT 24754	0.66	8825	6334	234	6100	9.6	Aspergillus subgen. Nidulantes; Aspergillus; Aspergillaceae; Eurotiales
Eurotiomycetes	Class	Aspergillus fumigatus	1408163	GCF_000968595.1	Rasamsonia emersonii CBS 393.64	CBS 393.64	0.61	9841	5879	266	5613	6.3	Rasamsonia; Trichocomaceae; Eurotiales
Eurotiomycetes	Class	Aspergillus fumigatus	1441469	GCF_001907595.1	Talaromyces atroroseus	IBT 11181	0.62	9523	5984	365	5619	7	Talaromyces; Trichocomaceae; Eurotiales
Eurotiomycetes	Class	Aspergillus fumigatus	1442368	GCF_000835455.1	Fonsecaea pedrosoi CBS 271.37	CBS 271.37	0.59	12527	5699	530	5169	2.4	Fonsecaea; Herpotrichiellaceae; Chaetothyriales
Eurotiomycetes	Class	Aspergillus fumigatus	1442369	GCF_000835555.1	Rhinocladiella mackenziei CBS 650.93	CBS 650.93	0.59	11382	5661	525	5136	2.4	Rhinocladiella; Herpotrichiellaceae; Chaetothyriales
Eurotiomycetes	Class	Aspergillus fumigatus	1442370	GCF_000835475.1	Cladophialophora bantiana CBS 173.52	CBS 173.52	0.59	12762	5698	523	5175	2.3	Cladophialophora; Herpotrichiellaceae; Chaetothyriales
Eurotiomycetes	Class	Aspergillus fumigatus	1442371	GCF_000836435.1	Fonsecaea multimorphosa CBS 102226	CBS 102226	0.59	12369	5727	561	5166	2.4	Fonsecaea; Herpotrichiellaceae; Chaetothyriales
Eurotiomycetes	Class	Aspergillus fumigatus	1448310	GCF_003184625.1	Aspergillus neoniger CBS 115656	CBS 115656	0.71	11939	6871	407	6464	8.4	Aspergillus subgen. Circumdati; Aspergillus; Aspergillaceae; Eurotiales
Eurotiomycetes	Class	Aspergillus fumigatus	1448311	GCF_003184925.1	Aspergillus vadensis CBS 113365	CBS 113365	0.72	12132	6908	406	6502	8.5	Aspergillus subgen. Circumdati; Aspergillus; Aspergillaceae; Eurotiales
Eurotiomycetes	Class	Aspergillus fumigatus	1448312	GCF_003184785.1	Aspergillus japonicus CBS 114.51	CBS 114.51	0.71	12022	6864	451	6413	8.1	Aspergillus subgen. Circumdati; Aspergillus; Aspergillaceae; Eurotiales
Eurotiomycetes	Class	Aspergillus fumigatus	1448313	GCF_003184755.1	Aspergillus piperis CBS 112811	CBS 112811	0.71	12071	6866	421	6445	8.5	Aspergillus subgen. Circumdati; Aspergillus; Aspergillaceae; Eurotiales
Eurotiomycetes	Class	Aspergillus fumigatus	1448314	GCF_003184535.1	Aspergillus eucalypticola CBS 122712	CBS 122712	0.71	11853	6846	394	6452	8.6	Aspergillus subgen. Circumdati; Aspergillus; Aspergillaceae; Eurotiales
Eurotiomycetes	Class	Aspergillus fumigatus	1448315	GCF_003184745.1	Aspergillus uvarum CBS 121591	CBS 121591	0.71	12014	6848	447	6401	8.1	Aspergillus subgen. Circumdati; Aspergillus; Aspergillaceae; Eurotiales
Eurotiomycetes	Class	Aspergillus fumigatus	1448316	GCF_003184845.1	Aspergillus ibericus CBS 121593	CBS 121593	0.71	11680	6870	402	6468	8.6	Aspergillus subgen. Circumdati; Aspergillus; Aspergillaceae; Eurotiales
Eurotiomycetes	Class	Aspergillus fumigatus	1448317	GCF_003184835.1	Aspergillus costaricaensis CBS 115574	CBS 115574	0.71	11966	6848	434	6414	8.3	Aspergillus subgen. Circumdati; Aspergillus; Aspergillaceae; Eurotiales
Eurotiomycetes	Class	Aspergillus fumigatus	1448319	GCF_003184825.1	Aspergillus fijiensis CBS 313.89	CBS 313.89	0.72	12016	6910	477	6433	8.1	Aspergillus; Aspergillaceae; Eurotiales
Eurotiomycetes	Class	Aspergillus fumigatus	1448321	GCF_003184545.1	Aspergillus heteromorphus CBS 117.55	CBS 117.55	0.69	10783	6624	335	6289	8.5	Aspergillus subgen. Circumdati; Aspergillus; Aspergillaceae; Eurotiales
Eurotiomycetes	Class	Aspergillus fumigatus	1448322	GCF_003184765.1	Aspergillus aculeatinus CBS 121060	CBS 121060	0.71	12028	6871	464	6407	8.2	Aspergillus subgen. Circumdati; Aspergillus; Aspergillaceae; Eurotiales
Eurotiomycetes	Class	Aspergillus fumigatus	1450533	GCF_003184595.1	Aspergillus niger CBS 101883	CBS 101883	0.71	13082	6853	438	6415	8	Aspergillus subgen. Circumdati; Aspergillus; Aspergillaceae; Eurotiales
Eurotiomycetes	Class	Aspergillus fumigatus	1450534	GCF_003184695.1	Aspergillus brunneoviolaceus CBS 621.78	CBS 621.78	0.71	12073	6822	460	6362	8.1	Aspergillus subgen. Circumdati; Aspergillus; Aspergillaceae; Eurotiales
Eurotiomycetes	Class	Aspergillus fumigatus	1450535	GCF_003184525.1	Aspergillus sclerotioniger CBS 115572	CBS 115572	0.72	12338	6918	435	6483	8.5	Aspergillus subgen. Circumdati; Aspergillus; Aspergillaceae; Eurotiales
Eurotiomycetes	Class	Aspergillus fumigatus	1450537	GCF_003184865.1	Aspergillus homomorphus CBS 101889	CBS 101889	0.71	11361	6824	418	6406	8.4	Aspergillus subgen. Circumdati; Aspergillus; Aspergillaceae; Eurotiales
Eurotiomycetes	Class	Aspergillus fumigatus	1450539	GCF_003184585.1	Aspergillus saccharolyticus JOP 1030-1	JOP 1030-1	0.69	10064	6662	366	6296	8.5	Aspergillus subgen. Circumdati; Aspergillus; Aspergillaceae; Eurotiales
Eurotiomycetes	Class	Aspergillus fumigatus	1506151	GCF_009193645.1	Aspergillus pseudonomiae	CBS 119388	0.74	13384	7120	510	6610	7.7	Aspergillus subgen. Circumdati; Aspergillus; Aspergillaceae; Eurotiales
Eurotiomycetes	Class	Aspergillus fumigatus	1506179	GCF_028826965.1	Penicillium alfredii	IBT 34128	0.7	10161	6697	259	6438	9.1	Penicillium; Aspergillaceae; Eurotiales
Eurotiomycetes	Class	Aspergillus fumigatus	1509407	GCF_001204775.2	Aspergillus nomiae NRRL 13137	NRRL 13137	0.72	11904	6975	515	6460	5.9	Aspergillus subgen. Circumdati; Aspergillus; Aspergillaceae; Eurotiales
Eurotiomycetes	Class	Aspergillus fumigatus	1517512	GCF_018340605.1	Aspergillus pseudoviridinutans	IFM 55266	0.87	11280	8386	78	8308	13.2	Aspergillus subgen. Fumigati; Aspergillus; Aspergillaceae; Eurotiales
Eurotiomycetes	Class	Aspergillus fumigatus	1561947	GCF_028827895.1	Penicillium longicatenatum	IBT 33135	0.73	11980	6999	499	6500	7.4	Penicillium; Aspergillaceae; Eurotiales
Eurotiomycetes	Class	Aspergillus fumigatus	1562058	GCF_028828015.1	Penicillium pulvis	IBT 33274	0.72	12165	6979	526	6453	7.3	Penicillium; Aspergillaceae; Eurotiales
Eurotiomycetes	Class	Aspergillus fumigatus	1562060	GCF_028828195.1	Penicillium verhagenii	IBT 33310	0.71	11673	6836	447	6389	7.4	Penicillium; Aspergillaceae; Eurotiales
Eurotiomycetes	Class	Aspergillus fumigatus	1635080	GCF_036327395.1	Knufia obscura	CCFEE 5817	0.56	11248	5426	520	4906	1.8	Knufia; Trichomeriaceae; Chaetothyriales
Eurotiomycetes	Class	Aspergillus fumigatus	1664694	GCF_001299255.1	Cyphellophora attinorum	CBS 131958	0.54	11841	5182	538	4644	1.8	Cyphellophora; Cyphellophoraceae; Chaetothyriales
Eurotiomycetes	Class	Aspergillus fumigatus	1690604	GCF_036872675.1	Lithohypha guttulata	CCFEE 5908	0.53	8740	5056	467	4589	1.8	Lithohypha; Trichomeriaceae; Chaetothyriales
Eurotiomycetes	Class	Aspergillus fumigatus	1690606	GCF_035927105.1	Exophiala bonariae	CCFEE 5792	0.58	13061	5607	607	5000	2.1	Exophiala; Herpotrichiellaceae; Chaetothyriales
Eurotiomycetes	Class	Aspergillus fumigatus	1792511	GCF_028829455.1	Penicillium robsamsonii	IBT 29466	0.72	11254	6960	404	6556	7.9	Penicillium; Aspergillaceae; Eurotiales
Eurotiomycetes	Class	Aspergillus fumigatus	1810919	GCF_003369625.1	Aspergillus mulundensis	DSM 5745	0.71	11603	6803	447	6356	8.5	Aspergillus subgen. Nidulantes; Aspergillus; Aspergillaceae; Eurotiales
Eurotiomycetes	Class	Aspergillus fumigatus	1835702	GCF_001773325.1	Penicillium arizonense	CBS 141311	0.72	12200	6941	450	6491	7.7	Penicillium; Aspergillaceae; Eurotiales
Eurotiomycetes	Class	Aspergillus fumigatus	1850975	GCF_028828085.1	Penicillium nucicola	IBT 29836	0.72	11518	6933	386	6547	8	Penicillium; Aspergillaceae; Eurotiales
Eurotiomycetes	Class	Aspergillus fumigatus	1882272	GCF_028829775.1	Penicillium samsonianum	IBT 33392	0.74	14061	7098	483	6615	7.3	Penicillium; Aspergillaceae; Eurotiales
Eurotiomycetes	Class	Aspergillus fumigatus	1903569	GCF_028828495.1	Penicillium riverlandense	IBT 135883	0.7	11255	6773	362	6411	7.7	Penicillium; Aspergillaceae; Eurotiales
Eurotiomycetes	Class	Aspergillus fumigatus	2059318	GCF_000149585.1	Histoplasma mississippiense (nom. inval.)	NAm1	0.54	9313	5157	145	5012	6.7	Histoplasma; Ajellomycetaceae; Onygenales
Eurotiomycetes	Class	Aspergillus fumigatus	2100454	GCF_028827025.1	Penicillium cataractarum	IBT 29864	0.75	12825	7187	523	6664	7.1	Penicillium; Aspergillaceae; Eurotiales
Eurotiomycetes	Class	Aspergillus fumigatus	2486360	GCF_022695815.1	Exophiala viscosa	JF 03-3F	0.59	11345	5664	528	5136	2.3	Exophiala; Herpotrichiellaceae; Chaetothyriales
Eurotiomycetes	Class	Aspergillus fumigatus	2819901	GCF_028827545.1	Penicillium diatomitis	IBT 30728	0.69	9580	6611	286	6325	8.7	Penicillium; Aspergillaceae; Eurotiales
Saccharomycetes	Class	Saccaromyces cerevisiae	1003335	GCF_001417885.1	Kluyveromyces marxianus DMKU3-1042	DMKU3-1042	0.67	4941	3993	39	3954	5.1	Kluyveromyces; Saccharomycetaceae; Saccharomycetales
Saccharomycetes	Class	Saccaromyces cerevisiae	1041607	GCF_000313485.1	Wickerhamomyces ciferrii	NRRL Y-1031 F-60-10	0.57	6702	3431	154	3277	2.3	Wickerhamomyces; Wickerhamomycetaceae; Phaffomycetales
Saccharomycetes	Class	Saccaromyces cerevisiae	1071378	GCF_000227115.2	Naumovozyma dairenensis CBS 421	type strain:CBS 421	0.78	5546	4692	11	4681	7.7	Naumovozyma; Saccharomycetaceae; Saccharomycetales
Saccharomycetes	Class	Saccaromyces cerevisiae	1071380	GCF_000315915.1	Henningerozyma blattae CBS 6284	type strain:CBS 6284	0.65	5388	3891	16	3875	4.2	Henningerozyma; Saccharomycetaceae; Saccharomycetales
Saccharomycetes	Class	Saccaromyces cerevisiae	1071381	GCF_000236905.1	Tetrapisispora phaffii CBS 4417	type strain:CBS 4417	0.67	5252	4026	20	4006	5	Tetrapisispora; Saccharomycetaceae; Saccharomycetales
Saccharomycetes	Class	Saccaromyces cerevisiae	1071382	GCF_000304475.1	Kazachstania africana CBS 2517	type strain:CBS 2517	0.76	5375	4586	12	4574	7.6	Kazachstania; Saccharomycetaceae; Saccharomycetales
Saccharomycetes	Class	Saccaromyces cerevisiae	1071383	GCF_000348985.1	Huiozyma naganishii CBS 8797	type strain:CBS 8797	0.76	5319	4551	21	4530	7.9	Huiozyma; Saccharomycetaceae; Saccharomycetales
Saccharomycetes	Class	Saccaromyces cerevisiae	1080349	GCF_001298625.1	Saccharomyces eubayanus	FM1318	0.86	5377	5177	2	5175	15.7	Saccharomyces; Saccharomycetaceae; Saccharomycetales
Saccharomycetes	Class	Saccaromyces cerevisiae	1245769	GCF_000938715.1	Lachancea lanzarotensis	CBS 12615	0.7	5056	4179	33	4146	6.1	Lachancea; Saccharomycetaceae; Saccharomycetales
Saccharomycetes	Class	Saccaromyces cerevisiae	1344418	GCF_001661345.1	Ascoidea rubescens DSM 1968	DSM 1968	0.48	6785	2868	262	2606	1.2	Ascoidea; Ascoideaceae; Ascoideales
Saccharomycetes	Class	Saccaromyces cerevisiae	226126	GCF_947241705.1	Saccharomyces mikatae IFO 1815	IFO1815	0.89	5573	5350	2	5348	16.4	Saccharomyces; Saccharomycetaceae; Saccharomycetales
Saccharomycetes	Class	Saccaromyces cerevisiae	226230	GCF_947243775.1	Saccharomyces kudriavzevii IFO 1802	IFO1802	0.89	5603	5370	1	5369	16.4	Saccharomyces; Saccharomycetaceae; Saccharomycetales
Saccharomycetes	Class	Saccaromyces cerevisiae	27288	GCF_000237345.1	Naumovozyma castellii	type strain:CBS 4309	0.78	5589	4685	12	4673	7.7	Naumovozyma; Saccharomycetaceae; Saccharomycetales
Saccharomycetes	Class	Saccaromyces cerevisiae	27291	GCF_002079055.1	Saccharomyces paradoxus	CBS432	0.9	5538	5398	1	5397	16.6	Saccharomyces; Saccharomycetaceae; Saccharomycetales
Saccharomycetes	Class	Saccaromyces cerevisiae	278026	GCF_036370985.1	Arxiozyma heterogenica	C57BL/6	0.73	5205	4379	16	4363	7	Arxiozyma; Saccharomycetaceae; Saccharomycetales
Saccharomycetes	Class	Saccaromyces cerevisiae	284811	GCF_000091025.4	Eremothecium gossypii ATCC 10895	ATCC 10895	0.67	4776	4009	16	3993	5.5	Eremothecium; Saccharomycetaceae; Saccharomycetales
Saccharomycetes	Class	Saccaromyces cerevisiae	28985	GCF_000002515.2	Kluyveromyces lactis	NRRL Y-1140	0.68	5084	4095	35	4060	5.2	Kluyveromyces; Saccharomycetaceae; Saccharomycetales
Saccharomycetes	Class	Saccaromyces cerevisiae	36035	GCF_020623625.1	Saccharomycodes ludwigii	NBRC 1722	0.64	5026	3863	22	3841	5.6	Saccharomycodes; Saccharomycodaceae; Saccharomycodales
Saccharomycetes	Class	Saccaromyces cerevisiae	42260	GCF_013402915.1	Zygotorulaspora mrakii	NRRL Y-6702	0.71	5038	4259	25	4234	6.8	Zygotorulaspora; Saccharomycetaceae; Saccharomycetales
Saccharomycetes	Class	Saccaromyces cerevisiae	436907	GCF_000150035.1	Vanderwaltozyma polyspora DSM 70294	DSM 70294	0.66	5325	3953	48	3905	4	Vanderwaltozyma; Saccharomycetaceae; Saccharomycetales
Saccharomycetes	Class	Saccaromyces cerevisiae	43959	GCF_037102585.1	Saccharomycopsis crataegensis	SC-9	0.51	6419	3051	262	2789	1.2	Saccharomycopsis; Saccharomycopsidaceae; Ascoideales
Saccharomycetes	Class	Saccaromyces cerevisiae	45286	GCF_001548555.1	Eremothecium sinecaudum	ATCC 58844	0.65	4528	3883	15	3868	5.7	Eremothecium; Saccharomycetaceae; Saccharomycetales
Saccharomycetes	Class	Saccaromyces cerevisiae	48254	GCF_014133895.1	Torulaspora globosa	CBS764	0.71	4930	4266	23	4243	7.1	Torulaspora; Saccharomycetaceae; Saccharomycetales
Saccharomycetes	Class	Saccaromyces cerevisiae	4950	GCF_000243375.1	Torulaspora delbrueckii	type strain:CBS 1146	0.72	4970	4301	24	4277	7.2	Torulaspora; Saccharomycetaceae; Saccharomycetales
Saccharomycetes	Class	Saccaromyces cerevisiae	4956	GCF_000026365.1	Zygosaccharomyces rouxii	CBS 732	0.7	4991	4223	13	4210	6.4	Zygosaccharomyces; Saccharomycetaceae; Saccharomycetales
Saccharomycetes	Class	Saccaromyces cerevisiae	5478	GCF_010111755.1	Nakaseomyces glabratus	ATCC 2001	0.76	5258	4564	21	4543	7.1	Nakaseomyces; Saccharomycetaceae; Saccharomycetales
Saccharomycetes	Class	Saccaromyces cerevisiae	559295	GCF_000142805.1	Lachancea thermotolerans CBS 6340	CBS 6340	0.7	5092	4177	25	4152	6.6	Lachancea; Saccharomycetaceae; Saccharomycetales
Saccharomycetes	Class	Saccaromyces cerevisiae	61262	GCF_903064755.1	Maudiozyma barnettii	CLIB 1767	0.76	5267	4582	18	4564	7.7	Maudiozyma; Saccharomycetaceae; Saccharomycetales
Saccharomycetes	Class	Saccaromyces cerevisiae	683960	GCF_001661255.1	Wickerhamomyces anomalus NRRL Y-366-8	NRRL Y-366-8	0.59	6417	3514	162	3352	2.4	Wickerhamomyces; Wickerhamomycetaceae; Phaffomycetales
Saccharomycetes	Class	Saccaromyces cerevisiae	931890	GCF_000235365.1	Eremothecium cymbalariae DBVPG#7215	DBVPG#7215	0.62	4432	3749	20	3729	5.5	Eremothecium; Saccharomycetaceae; Saccharomycetales
Saccharomycetes	Class	Saccaromyces cerevisiae	983966	GCF_001661405.1	Cyberlindnera jadinii NRRL Y-1542	NRRL Y-1542	0.57	6032	3393	173	3220	2	Cyberlindnera; Phaffomycetaceae; Phaffomycetales
Serinales	Order	Candida albicans	1078765	GCF_036850825.1	Scheffersomyces amazonensis	UFMG-HMD-26.3	0.82	6070	4967	32	4935	8.4	Scheffersomyces; Debaryomycetaceae
Serinales	Order	Candida albicans	1136231	GCF_000315875.1	Candida orthopsilosis Co 90-125	Co 90-125	0.83	5678	5020	25	4995	8.1	Candida; Debaryomycetaceae
Serinales	Order	Candida albicans	1198502	GCF_024610275.1	Candida theae	CBS 12239	0.77	5385	4635	35	4600	6.9	Candida; Debaryomycetaceae
Serinales	Order	Candida albicans	1231522	GCF_002926085.2	Candidozyma duobushaemuli	B09383	0.68	5173	4122	70	4052	4.8	Candidozyma; Metschnikowiaceae
Serinales	Order	Candida albicans	1304137	GCF_036884685.1	Scheffersomyces xylosifermentans	CBS 12540	0.84	6180	5054	29	5025	9.1	Scheffersomyces; Debaryomycetaceae
Serinales	Order	Candida albicans	1775924	GCF_024628925.1	Candida margitis	CBS 14175	0.77	5488	4645	35	4610	7.1	Candida; Debaryomycetaceae
Serinales	Order	Candida albicans	1775926	GCF_963989305.1	Lodderomyces beijingensis	CBS 14171	0.8	6143	4822	17	4805	8	Lodderomyces; Debaryomycetaceae
Serinales	Order	Candida albicans	1788519	GCF_036884675.1	Scheffersomyces coipomensis	NRRL Y-17651	0.82	6180	4933	30	4903	8.2	Scheffersomyces; Debaryomycetaceae
Serinales	Order	Candida albicans	2315449	GCF_029203305.1	Yamadazyma tenuis	ATCC 10573	0.7	5226	4233	80	4153	5	Yamadazyma; Debaryomycetaceae
Serinales	Order	Candida albicans	273372	GCF_017655625.1	Candida metapsilosis	BP57	0.77	5726	4624	36	4588	7.2	Candida; Debaryomycetaceae
Serinales	Order	Candida albicans	284592	GCF_000006445.2	Debaryomyces hansenii CBS767	CBS767	0.81	6282	4902	57	4845	6.8	Debaryomyces; Debaryomycetaceae
Serinales	Order	Candida albicans	28549	GCF_900007245.1	Priceomyces carsonii	CBS4050	0.79	6179	4779	67	4712	7.1	Priceomyces; Debaryomycetaceae
Serinales	Order	Candida albicans	291208	GCF_035610405.1	Australozyma saopauloensis	19XY460	0.71	4994	4295	72	4223	4.3	Australozyma; Metschnikowiaceae
Serinales	Order	Candida albicans	294746	GCF_000149425.1	Meyerozyma guilliermondii ATCC 6260	ATCC 6260	0.75	5920	4544	51	4493	6.1	Meyerozyma; Debaryomycetaceae
Serinales	Order	Candida albicans	294747	GCF_000006335.3	Candida tropicalis MYA-3404	MYA-3404	0.85	6254	5098	14	5084	10.2	Candida; Debaryomycetaceae
Serinales	Order	Candida albicans	322104	GCF_000209165.1	Scheffersomyces stipitis CBS 6054	CBS 6054	0.81	5818	4897	27	4870	8.9	Scheffersomyces; Debaryomycetaceae
Serinales	Order	Candida albicans	36911	GCF_014636115.1	Clavispora lusitaniae	FDAARGOS_655	0.77	5483	4647	56	4591	5.5	Clavispora; Metschnikowiaceae
Serinales	Order	Candida albicans	36914	GCF_030384665.1	Lodderomyces elongisporus	NRRL YB-4239	0.8	5630	4840	20	4820	8	Lodderomyces; Debaryomycetaceae
Serinales	Order	Candida albicans	418784	GCF_003013735.1	Candidozyma pseudohaemuli	B12108	0.68	5134	4109	72	4037	4.7	Candidozyma; Metschnikowiaceae
Serinales	Order	Candida albicans	45357	GCF_002926055.2	Candidozyma haemuli	B11899	0.7	5249	4191	74	4117	4.9	Candidozyma; Metschnikowiaceae
Serinales	Order	Candida albicans	45513	GCF_019049425.1	Scheffersomyces spartinae	ARV_011	0.72	5045	4331	42	4289	5.6	Scheffersomyces; Debaryomycetaceae
Serinales	Order	Candida albicans	497107	GCF_023343755.2	Candida oxycetoniae	CBS 10844	0.73	4896	4420	31	4389	6.9	Candida; Debaryomycetaceae
Serinales	Order	Candida albicans	497108	GCF_024610255.1	Candida jiufengensis	CBS 10846	0.81	5671	4876	30	4846	6.5	Candida; Debaryomycetaceae
Serinales	Order	Candida albicans	497109	GCF_024610245.1	Candida pseudojiufengensis	CBS 10847	0.8	5808	4854	45	4809	6.4	Candida; Debaryomycetaceae
Serinales	Order	Candida albicans	498019	GCF_003013715.1	Candidozyma auris	B11220	0.73	5327	4400	68	4332	5.2	Candidozyma; Metschnikowiaceae
Serinales	Order	Candida albicans	5480	GCF_000182765.1	Candida parapsilosis	CDC317	0.83	5827	5011	22	4989	8	Candida; Debaryomycetaceae
Serinales	Order	Candida albicans	5481	GCF_008704595.1	Diutina rugosa	CBS 613	0.72	5815	4342	131	4211	2.6	Diutina; Debaryomycetaceae
Serinales	Order	Candida albicans	561895	GCF_019202705.1	[Candida] subhashii	CBS 10753	0.8	6146	4814	34	4780	7.6	Spathaspora; Debaryomycetaceae
Serinales	Order	Candida albicans	573826	GCF_000026945.1	Candida dubliniensis CD36	CD36	0.93	5859	5637	3	5634	16.7	Candida; Debaryomycetaceae
Serinales	Order	Candida albicans	58627	GCF_001447935.2	Debaryomyces fabryi	CBS 789	0.79	6025	4788	71	4717	5.9	Debaryomyces; Debaryomycetaceae
Serinales	Order	Candida albicans	619300	GCF_000223485.1	Spathaspora passalidarum NRRL Y-27907	NRRL Y-27907	0.82	5978	4964	14	4950	9.6	Spathaspora; Debaryomycetaceae
Serinales	Order	Candida albicans	869754	GCF_001664035.1	Metschnikowia bicuspidata var. bicuspidata NRRL YB-4993	NRRL YB-4993	0.75	5837	4508	54	4454	5.1	Metschnikowia; Metschnikowiaceae
Serinales	Order	Candida albicans	984485	GCF_001661395.1	Hyphopichia burtonii NRRL Y-1933	NRRL Y-1933	0.8	5995	4815	64	4751	6	Hyphopichia; Debaryomycetaceae
Serinales	Order	Candida albicans	984486	GCF_001661335.1	Babjeviella inositovora NRRL Y-12698	NRRL Y-12698	0.66	6397	3967	190	3777	1.8	Babjeviella; -
Serinales	Order	Candida albicans	984487	GCF_001661415.1	Suhomyces tanzawaensis NRRL Y-17324	NRRL Y-17324	0.8	5884	4832	16	4816	8.5	Suhomyces; Debaryomycetaceae
Sordariomycetes	Class	Fusarium oxysporum	2231603	GCF_028009165.1	Akanthomyces muscarius	Ve6	0.41	12347	6716	607	6109	5.5	Akanthomyces; Cordycipitaceae; Hypocreales
Sordariomycetes	Class	Fusarium oxysporum	1927788	GCF_022496945.1	Annulohypoxylon maeteangense	CBS 123835	0.4	11000	6454	719	5735	3.1	Annulohypoxylon; Hypoxylaceae; Xylariales
Sordariomycetes	Class	Fusarium oxysporum	327061	GCF_022578515.1	Annulohypoxylon truncatum	CBS 140777	0.4	11144	6411	707	5704	3	Annulohypoxylon; Hypoxylaceae; Xylariales
Sordariomycetes	Class	Fusarium oxysporum	335848	GCF_038362705.1	Apiospora aurea	CBS 24483	0.41	15187	6609	865	5744	2.6	Apiospora; Apiosporaceae; Amphisphaeriales
Sordariomycetes	Class	Fusarium oxysporum	1337664	GCF_038363865.1	Apiospora hydei	CBS 114990	0.4	15453	6551	823	5728	2.6	Apiospora; Apiosporaceae; Amphisphaeriales
Sordariomycetes	Class	Fusarium oxysporum	1337665	GCF_038363985.1	Apiospora kogelbergensis	CBS 113332	0.41	15232	6627	863	5764	2.6	Apiospora; Apiosporaceae; Amphisphaeriales
Sordariomycetes	Class	Fusarium oxysporum	335849	GCF_038362585.1	Apiospora marii	CBS 49790	0.42	16453	6773	1003	5770	2.5	Apiospora; Apiosporaceae; Amphisphaeriales
Sordariomycetes	Class	Fusarium oxysporum	2905665	GCF_038363925.1	Apiospora phragmitis	CBS 135458	0.4	15411	6440	814	5626	2.6	Apiospora; Apiosporaceae; Amphisphaeriales
Sordariomycetes	Class	Fusarium oxysporum	655819	GCF_000280675.1	Beauveria bassiana ARSEF 2860	ARSEF 2860	0.4	10364	6436	525	5911	5.6	Beauveria; Cordycipitaceae; Hypocreales
Sordariomycetes	Class	Fusarium oxysporum	2074819	GCF_033297395.1	Canariomyces notabilis	CBS 508.74	0.38	10947	6119	600	5519	3.3	Canariomyces; Chaetomiaceae; Sordariales
Sordariomycetes	Class	Fusarium oxysporum	1854472	GCF_033439085.1	Chaetomium fimeti	CBS 168.71	0.38	11448	6227	641	5586	3.3	Chaetomium; Chaetomiaceae; Sordariales
Sordariomycetes	Class	Fusarium oxysporum	306901	GCF_000143365.1	Chaetomium globosum CBS 148.51	CBS 148.51	0.35	11040	5730	517	5213	3.3	Chaetomium; Chaetomiaceae; Sordariales
Sordariomycetes	Class	Fusarium oxysporum	1170767	GCF_033439665.1	Chaetomium strumarium	CBS 333.67	0.38	10185	6208	613	5595	3.5	Chaetomium; Chaetomiaceae; Sordariales
Sordariomycetes	Class	Fusarium oxysporum	1854479	GCF_020726465.1	Chaetomium tenue	MPI-SDFR-AT-0079	0.38	11552	6160	600	5560	3.4	Chaetomium; Chaetomiaceae; Sordariales
Sordariomycetes	Class	Fusarium oxysporum	1671311	GCF_030869225.1	Colletotrichum abscissum	IMI 504890	0.47	17223	7657	1127	6530	3.5	Colletotrichum; Glomerellaceae; Glomerellales
Sordariomycetes	Class	Fusarium oxysporum	27357	GCF_030867785.1	Colletotrichum acutatum	CBS 112980	0.46	15032	7506	1127	6379	3.7	Colletotrichum; Glomerellaceae; Glomerellales
Sordariomycetes	Class	Fusarium oxysporum	1215731	GCF_013390185.1	Colletotrichum aenigma	Cg56	0.47	15190	7571	1214	6357	3.9	Colletotrichum; Glomerellaceae; Glomerellales
Sordariomycetes	Class	Fusarium oxysporum	1836956	GCF_026319265.1	Colletotrichum chrysophilum	AFK26	0.45	14123	7371	1156	6215	3.7	Colletotrichum; Glomerellaceae; Glomerellales
Sordariomycetes	Class	Fusarium oxysporum	1209916	GCF_030867565.1	Colletotrichum costaricense	IMI 309622	0.47	17065	7649	1147	6502	3.6	Colletotrichum; Glomerellaceae; Glomerellales
Sordariomycetes	Class	Fusarium oxysporum	34406	GCF_034447905.1	Colletotrichum destructivum	CBS 520.97	0.46	15627	7515	1033	6482	4	Colletotrichum; Glomerellaceae; Glomerellales
Sordariomycetes	Class	Fusarium oxysporum	710243	GCF_027942845.1	Colletotrichum fioriniae	IMI 355084	0.44	11830	7072	950	6122	3.9	Colletotrichum; Glomerellaceae; Glomerellales
Sordariomycetes	Class	Fusarium oxysporum	1213859	GCF_000319635.2	Colletotrichum fructicola Nara gc5	Nara gc5	0.48	17388	7809	1284	6525	3.8	Colletotrichum; Glomerellaceae; Glomerellales
Sordariomycetes	Class	Fusarium oxysporum	474922	GCF_011800055.1	Colletotrichum gloeosporioides	Lc1	0.46	15368	7504	1242	6262	3.6	Colletotrichum; Glomerellaceae; Glomerellales
Sordariomycetes	Class	Fusarium oxysporum	1209918	GCF_030913485.1	Colletotrichum godetiae	CBS 193.32	0.47	16071	7592	1127	6465	3.7	Colletotrichum; Glomerellaceae; Glomerellales
Sordariomycetes	Class	Fusarium oxysporum	645133	GCF_000149035.1	Colletotrichum graminicola M1.001	M1.001	0.44	12019	7127	860	6267	4.3	Colletotrichum; Glomerellaceae; Glomerellales
Sordariomycetes	Class	Fusarium oxysporum	759273	GCF_001672515.1	Colletotrichum higginsianum IMI 349063	IMI 349063	0.45	14651	7356	1009	6347	4	Colletotrichum; Glomerellaceae; Glomerellales
Sordariomycetes	Class	Fusarium oxysporum	1095194	GCF_011947395.1	Colletotrichum karsti	CkLH20	0.45	13328	7333	1170	6163	3.7	Colletotrichum; Glomerellaceae; Glomerellales
Sordariomycetes	Class	Fusarium oxysporum	145971	GCF_023278565.1	Colletotrichum lupini	IMI 504893	0.43	18280	7019	1003	6016	3.3	Colletotrichum; Glomerellaceae; Glomerellales
Sordariomycetes	Class	Fusarium oxysporum	681940	GCF_030913465.1	Colletotrichum navitas	CBS 125086	0.44	14678	7121	876	6245	3.9	Colletotrichum; Glomerellaceae; Glomerellales
Sordariomycetes	Class	Fusarium oxysporum	1209926	GCF_001831195.1	Colletotrichum orchidophilum	IMI 309357	0.45	14452	7286	1009	6277	3.6	Colletotrichum; Glomerellaceae; Glomerellales
Sordariomycetes	Class	Fusarium oxysporum	1914294	GCF_030867605.1	Colletotrichum paranaense	IMI 384185	0.47	16727	7631	1103	6528	3.6	Colletotrichum; Glomerellaceae; Glomerellales
Sordariomycetes	Class	Fusarium oxysporum	359342	GCF_030913505.1	Colletotrichum phormii	CBS 102054	0.46	15209	7508	1060	6448	3.8	Colletotrichum; Glomerellaceae; Glomerellales
Sordariomycetes	Class	Fusarium oxysporum	1209932	GCF_011075155.1	Colletotrichum scovillei	TJNH1	0.47	13419	7548	1104	6444	3.9	Colletotrichum; Glomerellaceae; Glomerellales
Sordariomycetes	Class	Fusarium oxysporum	690259	GCF_013390195.1	Colletotrichum siamense	Cg363	0.47	15190	7644	1240	6404	3.8	Colletotrichum; Glomerellaceae; Glomerellales
Sordariomycetes	Class	Fusarium oxysporum	700344	GCF_022836535.1	Colletotrichum spaethianum	MAFF 239500	0.41	12842	6660	925	5735	3.7	Colletotrichum; Glomerellaceae; Glomerellales
Sordariomycetes	Class	Fusarium oxysporum	1209934	GCF_030869305.1	Colletotrichum tamarilloi	Tom-12	0.47	17330	7604	1126	6478	3.5	Colletotrichum; Glomerellaceae; Glomerellales
Sordariomycetes	Class	Fusarium oxysporum	5467	GCF_014235925.1	Colletotrichum truncatum	CMES1059	0.47	15888	7639	1163	6476	4.1	Colletotrichum; Glomerellaceae; Glomerellales
Sordariomycetes	Class	Fusarium oxysporum	1081104	GCF_001636725.1	Cordyceps fumosorosea ARSEF 2679	ARSEF 2679	0.39	10061	6335	508	5827	5.7	Cordyceps; Cordycipitaceae; Hypocreales
Sordariomycetes	Class	Fusarium oxysporum	983644	GCF_000225605.1	Cordyceps militaris CM01	CM01	0.38	9651	6235	481	5754	5.8	Cordyceps; Cordycipitaceae; Hypocreales
Sordariomycetes	Class	Fusarium oxysporum	660469	GCF_011745365.1	Cryphonectria parasitica EP155	EP155	0.38	11588	6087	747	5340	2.9	Cryphonectria; Cryphonectriaceae; Diaporthales
Sordariomycetes	Class	Fusarium oxysporum	326644	GCF_022478825.1	Daldinia caldariorum	CBS 122874	0.39	10397	6336	635	5701	3	Daldinia; Hypoxylaceae; Xylariales
Sordariomycetes	Class	Fusarium oxysporum	326645	GCF_008694065.1	Daldinia childiae	JS-1345	0.38	9567	6120	684	5436	3	Daldinia; Hypoxylaceae; Xylariales
Sordariomycetes	Class	Fusarium oxysporum	326647	GCF_022478715.1	Daldinia decipiens	CBS 113046	0.4	10735	6402	682	5720	3	Daldinia; Hypoxylaceae; Xylariales
Sordariomycetes	Class	Fusarium oxysporum	103429	GCF_022478755.1	Daldinia loculata	CBS 113971	0.39	10825	6392	688	5704	2.9	Daldinia; Hypoxylaceae; Xylariales
Sordariomycetes	Class	Fusarium oxysporum	114800	GCF_022497035.1	Daldinia vernicosa	CBS 139.73	0.4	10670	6401	721	5680	2.9	Daldinia; Hypoxylaceae; Xylariales
Sordariomycetes	Class	Fusarium oxysporum	1214568	GCF_026229845.1	Diaporthe amygdali	CAA958	0.43	15635	6896	1053	5843	2.8	Diaporthe; Diaporthaceae; Diaporthales
Sordariomycetes	Class	Fusarium oxysporum	748121	GCF_019321695.1	Diaporthe batatas	CRI 302-4	0.41	13864	6701	967	5734	2.8	Diaporthe; Diaporthaceae; Diaporthales
Sordariomycetes	Class	Fusarium oxysporum	83186	GCF_014595645.1	Diaporthe citri	NFHF-8-4	0.42	15761	6805	980	5825	2.9	Diaporthe; Diaporthaceae; Diaporthales
Sordariomycetes	Class	Fusarium oxysporum	1934379	GCF_033296635.1	Dichotomopilus funicola	CBS 141.50	0.36	9290	5873	584	5289	3.3	Dichotomopilus; Chaetomiaceae; Sordariales
Sordariomycetes	Class	Fusarium oxysporum	98403	GCF_001625195.1	Drechmeria coniospora	ARSEF 6962	0.36	8236	5795	277	5518	6.9	Drechmeria; Ophiocordycipitaceae; Hypocreales
Sordariomycetes	Class	Fusarium oxysporum	419775	GCF_024521655.1	Durotheca rogersii	YMJ 92031201	0.38	10535	6116	607	5509	3	Durotheca; Xylariaceae; Xylariales
Sordariomycetes	Class	Fusarium oxysporum	2614577	GCF_019669845.1	Emericellopsis atlantica	TS7	0.43	9962	6974	642	6332	6.7	Emericellopsis; Bionectriaceae; Hypocreales
Sordariomycetes	Class	Fusarium oxysporum	2686198	GCF_022114955.1	Emericellopsis cladophorae	MUM 19.33	0.39	8523	6275	504	5771	6.5	Emericellopsis; Bionectriaceae; Hypocreales
Sordariomycetes	Class	Fusarium oxysporum	231269	GCF_003316985.1	Fusarium coffeatum	FIESC_28	0.57	11779	9313	584	8729	8	Fusarium; Nectriaceae; Hypocreales
Sordariomycetes	Class	Fusarium oxysporum	195108	GCF_026873545.1	Fusarium falciforme	Fu3.1	0.58	14574	9474	1082	8392	8.1	Fusarium; Nectriaceae; Hypocreales
Sordariomycetes	Class	Fusarium oxysporum	2675880	GCF_020744385.1	Fusarium flagelliforme	FIESC 12 MPI-CAGE-AA-0113	0.63	13580	10237	654	9583	9.5	Fusarium; Nectriaceae; Hypocreales
Sordariomycetes	Class	Fusarium oxysporum	1279085	GCF_900079805.1	Fusarium fujikuroi IMI 58289	IMI 58289	0.74	14810	11919	99	11820	11.4	Fusarium; Nectriaceae; Hypocreales
Sordariomycetes	Class	Fusarium oxysporum	229533	GCF_000240135.3	Fusarium graminearum PH-1	PH-1; NRRL 31084	0.6	13312	9652	505	9147	9.1	Fusarium; Nectriaceae; Hypocreales
Sordariomycetes	Class	Fusarium oxysporum	1328300	GCF_025433545.1	Fusarium keratoplasticum	Fu6.1	0.58	14423	9433	1104	8329	8.1	Fusarium; Nectriaceae; Hypocreales
Sordariomycetes	Class	Fusarium oxysporum	192010	GCF_900044065.1	Fusarium mangiferae	MRC7560	0.76	15796	12392	119	12273	11.4	Fusarium; Nectriaceae; Hypocreales
Sordariomycetes	Class	Fusarium oxysporum	1042133	GCF_019915245.1	Fusarium musae	F31	0.69	13672	11155	71	11084	10.9	Fusarium; Nectriaceae; Hypocreales
Sordariomycetes	Class	Fusarium oxysporum	1089451	GCF_000260195.1	Fusarium odoratissimum NRRL 54006	54006	0.81	16634	13089	51	13038	12.3	Fusarium; Nectriaceae; Hypocreales
Sordariomycetes	Class	Fusarium oxysporum	426428	GCF_000149955.1	Fusarium oxysporum f. sp. lycopersici 4287	4287	0.81	20924	13153	75	13078	12	Fusarium; Nectriaceae; Hypocreales
Sordariomycetes	Class	Fusarium oxysporum	36050	GCF_019609905.1	Fusarium poae	DAOMC 252244	0.59	13851	9479	490	8989	9.5	Fusarium; Nectriaceae; Hypocreales
Sordariomycetes	Class	Fusarium oxysporum	1227346	GCF_900067095.1	Fusarium proliferatum ET1	ET1	0.77	16129	12427	126	12301	11.2	Fusarium; Nectriaceae; Hypocreales
Sordariomycetes	Class	Fusarium oxysporum	1028729	GCF_000303195.2	Fusarium pseudograminearum CS3096	CS3096	0.6	12445	9649	497	9152	9.6	Fusarium; Nectriaceae; Hypocreales
Sordariomycetes	Class	Fusarium oxysporum	48865	GCF_020744475.1	Fusarium redolens	MPI-CAGE-AT-0023	0.79	17049	12722	207	12515	11.6	Fusarium; Nectriaceae; Hypocreales
Sordariomycetes	Class	Fusarium oxysporum	169388	GCF_023522795.1	Fusarium solani	SB1	0.59	18900	9569	1082	8487	7.6	Fusarium; Nectriaceae; Hypocreales
Sordariomycetes	Class	Fusarium oxysporum	42677	GCF_013396075.1	Fusarium subglutinans	NRRL 66333	0.71	14039	11538	140	11398	10.1	Fusarium; Nectriaceae; Hypocreales
Sordariomycetes	Class	Fusarium oxysporum	1567544	GCF_013396195.1	Fusarium tjaetaba	NRRL 66243	0.72	14181	11585	124	11461	9.4	Fusarium; Nectriaceae; Hypocreales
Sordariomycetes	Class	Fusarium oxysporum	660122	GCF_000151355.1	Fusarium vanettenii 77-13-4	77-13-4	0.58	15708	9456	1173	8283	7.8	Fusarium; Nectriaceae; Hypocreales
Sordariomycetes	Class	Fusarium oxysporum	56646	GCF_020744135.1	Fusarium venenatum	MPI-CAGE-CH-0201	0.62	12844	10032	605	9427	9.5	Fusarium; Nectriaceae; Hypocreales
Sordariomycetes	Class	Fusarium oxysporum	334819	GCF_000149555.1	Fusarium verticillioides 7600	7600	0.74	15890	11930	96	11834	10.7	Fusarium; Nectriaceae; Hypocreales
Sordariomycetes	Class	Fusarium oxysporum	644352	GCF_000145635.1	Gaeumannomyces tritici R3-111a-1	R3-111a-1	0.39	14458	6285	668	5617	3	Gaeumannomyces; Magnaporthaceae; Magnaporthales
Sordariomycetes	Class	Fusarium oxysporum	1094350	GCF_012550715.1	Geosmithia morbida	1262	0.38	7812	6133	403	5730	7.5	Geosmithia; Bionectriaceae; Hypocreales
Sordariomycetes	Class	Fusarium oxysporum	655863	GCF_000143105.1	Grosmannia clavigera kw1407	kw1407	0.34	8311	5467	522	4945	3	Leptographium; Ophiostomataceae; Ophiostomatales
Sordariomycetes	Class	Fusarium oxysporum	111463	GCF_020360975.1	Hirsutella rhossiliensis	HR02	0.39	12053	6333	366	5967	7.6	Hirsutella; Ophiocordycipitaceae; Hypocreales
Sordariomycetes	Class	Fusarium oxysporum	63214	GCF_022984875.1	Hypoxylon fragiforme	CBS 206.31	0.39	10262	6266	638	5628	3	Hypoxylon; Hypoxylaceae; Xylariales
Sordariomycetes	Class	Fusarium oxysporum	326681	GCF_022578975.1	Hypoxylon trugodes	CBS 135444	0.4	11996	6528	741	5787	3	Hypoxylon; Hypoxylaceae; Xylariales
Sordariomycetes	Class	Fusarium oxysporum	1079257	GCF_021365365.1	Ilyonectria robusta	PMI_751	0.57	20496	9182	1311	7871	6.6	Ilyonectria; Nectriaceae; Hypocreales
Sordariomycetes	Class	Fusarium oxysporum	1954250	GCF_030549165.1	Lasiosphaeria miniovina	SMH2392-1A	0.39	14966	6371	671	5700	3.2	Lasiosphaeria; Lasiosphaeriaceae; Sordariales
Sordariomycetes	Class	Fusarium oxysporum	92637	GCF_019434415.1	Metarhizium acridum	ARSEF 324	0.39	12160	6337	447	5890	6.4	Metarhizium; Clavicipitaceae; Hypocreales
Sordariomycetes	Class	Fusarium oxysporum	1081103	GCF_000804445.1	Metarhizium album ARSEF 1941	ARSEF 1941	0.37	8472	6069	371	5698	7.3	Metarhizium; Clavicipitaceae; Hypocreales
Sordariomycetes	Class	Fusarium oxysporum	500148	GCF_013426205.1	Metarhizium brunneum	4556	0.42	11405	6810	578	6232	7.1	Metarhizium; Clavicipitaceae; Hypocreales
Sordariomycetes	Class	Fusarium oxysporum	655844	GCF_000187425.2	Metarhizium robertsii ARSEF 23	ARSEF 23	0.42	11688	6746	598	6148	6.9	Metarhizium; Clavicipitaceae; Hypocreales
Sordariomycetes	Class	Fusarium oxysporum	1682393	GCF_020744255.1	Microdochium trichocladiopsis	MPI-CAGE-CH-0230	0.41	16023	6711	946	5765	2.7	Microdochium; Microdochiaceae; Xylariales
Sordariomycetes	Class	Fusarium oxysporum	85995	GCF_041956435.1	Mycothermus thermophilus	CBS 625.91	0.36	10918	5766	419	5347	3.2	Mycothermus; Chaetomiaceae; Sordariales
Sordariomycetes	Class	Fusarium oxysporum	1658444	GCF_022829205.1	Neoarthrinium moseri	CBS 164.80	0.42	13929	6883	1105	5778	2.3	Neoarthrinium; Apiosporaceae; Amphisphaeriales
Sordariomycetes	Class	Fusarium oxysporum	367110	GCF_000182925.2	Neurospora crassa OR74A	OR74A	0.37	9757	5985	495	5490	3.3	Neurospora; Sordariaceae; Sordariales
Sordariomycetes	Class	Fusarium oxysporum	588809	GCF_033458365.1	Neurospora hispaniola	FGSC 10403	0.36	10446	5880	476	5404	3.2	Neurospora; Sordariaceae; Sordariales
Sordariomycetes	Class	Fusarium oxysporum	510951	GCF_000213175.1	Neurospora tetrasperma FGSC 2508	FGSC 2508	0.36	10379	5796	477	5319	3.1	Neurospora; Sordariaceae; Sordariales
Sordariomycetes	Class	Fusarium oxysporum	94610	GCF_033439725.1	Neurospora tetraspora	CBS 560.94	0.37	11250	5933	506	5427	3.1	Neurospora; Sordariaceae; Sordariales
Sordariomycetes	Class	Fusarium oxysporum	2587402	GCF_033297405.1	Parathielavia appendiculata	CBS 731.68	0.38	11916	6154	621	5533	3.2	Parathielavia; Chaetomiaceae; Sordariales
Sordariomycetes	Class	Fusarium oxysporum	1229662	GCF_000516985.1	Pestalotiopsis fici W106-1	W106-1	0.44	15413	7101	1242	5859	2.3	Pestalotiopsis; Sporocadaceae; Amphisphaeriales
Sordariomycetes	Class	Fusarium oxysporum	1286976	GCF_000392275.1	Phaeoacremonium minimum UCRPA7	UCRPA7	0.35	8834	5618	679	4939	3.2	Phaeoacremonium; Togniniaceae; Togniniales
Sordariomycetes	Class	Fusarium oxysporum	1093897	GCF_030411735.1	Phialemonium atrogriseum	8032-3	0.4	11400	6429	811	5618	3.1	Phialemonium; Cephalothecaceae; Cephalothecales
Sordariomycetes	Class	Fusarium oxysporum	1380566	GCF_001653235.2	Pochonia chlamydosporia 170	170	0.43	14204	6924	732	6192	6	Pochonia; Clavicipitaceae; Hypocreales
Sordariomycetes	Class	Fusarium oxysporum	515849	GCF_000226545.1	Podospora anserina S mat+	S mat+	0.38	10518	6097	577	5520	3.1	Podospora; Podosporaceae; Sordariales
Sordariomycetes	Class	Fusarium oxysporum	2093777	GCF_035222275.1	Podospora bellae-mahoneyi	CBS 112042	0.38	11053	6220	608	5612	3.1	Podospora; Podosporaceae; Sordariales
Sordariomycetes	Class	Fusarium oxysporum	2609844	GCF_035222485.1	Podospora pseudoanserina	CBS 124.78	0.38	11140	6207	610	5597	3	Podospora; Podosporaceae; Sordariales
Sordariomycetes	Class	Fusarium oxysporum	2093779	GCF_035222375.1	Podospora pseudocomata	CBS 415.72m	0.39	11321	6265	623	5642	3.1	Podospora; Podosporaceae; Sordariales
Sordariomycetes	Class	Fusarium oxysporum	2093780	GCF_035222475.1	Podospora pseudopauciseta	CBS 411.78	0.39	11167	6264	622	5642	3.1	Podospora; Podosporaceae; Sordariales
Sordariomycetes	Class	Fusarium oxysporum	1141098	GCF_002105095.1	Pseudomassariella vexata	CBS 129021	0.41	12564	6623	847	5776	2.8	Pseudomassariella; Pseudomassariaceae; Amphisphaeriales
Sordariomycetes	Class	Fusarium oxysporum	33203	GCF_023168085.1	Purpureocillium lilacinum	CBS 284.36	0.43	10532	6989	634	6355	7.2	Purpureocillium; Ophiocordycipitaceae; Hypocreales
Sordariomycetes	Class	Fusarium oxysporum	2060973	GCF_022605165.1	Purpureocillium takamizusanense	PT3	0.43	10744	6964	576	6388	7.3	Purpureocillium; Ophiocordycipitaceae; Hypocreales
Sordariomycetes	Class	Fusarium oxysporum	148305	GCF_004355905.1	Pyricularia grisea	NI907	0.39	12441	6268	718	5550	3.1	Pyricularia; Pyriculariaceae; Magnaporthales
Sordariomycetes	Class	Fusarium oxysporum	242507	GCF_000002495.2	Pyricularia oryzae 70-15	70-15	0.39	12825	6309	711	5598	3.1	Pyricularia; Pyriculariaceae; Magnaporthales
Sordariomycetes	Class	Fusarium oxysporum	1578925	GCF_004337985.1	Pyricularia pennisetigena	Br36	0.37	11428	5982	664	5318	3.1	Pyricularia; Pyriculariaceae; Magnaporthales
Sordariomycetes	Class	Fusarium oxysporum	563466	GCF_000732125.1	Scedosporium apiospermum	IHEM 14462	0.32	8376	5156	644	4512	3.5	Scedosporium; Microascaceae; Microascales
Sordariomycetes	Class	Fusarium oxysporum	1314773	GCF_003711515.1	Sodiomyces alkalinus F11	F11	0.37	9403	6003	452	5551	4.2	Sodiomyces; Plectosphaerellaceae; Glomerellales
Sordariomycetes	Class	Fusarium oxysporum	5147	GCF_033870435.1	Sordaria macrospora	SN1693	0.37	10309	5977	506	5471	3.2	Sordaria; Sordariaceae; Sordariales
Sordariomycetes	Class	Fusarium oxysporum	1398154	GCF_000820605.1	Sporothrix brasiliensis 5110	5110	0.35	9091	5708	550	5158	2.9	Sporothrix; Ophiostomataceae; Ophiostomatales
Sordariomycetes	Class	Fusarium oxysporum	1397361	GCF_000961545.1	Sporothrix schenckii 1099-18	1099-18	0.36	10277	5825	545	5280	2.9	Sporothrix; Ophiostomataceae; Ophiostomatales
Sordariomycetes	Class	Fusarium oxysporum	759272	GCF_000221225.1	Thermochaetoides thermophila DSM 1495	DSM 1495	0.33	7164	5292	355	4937	3.5	Thermochaetoides; Chaetomiaceae; Sordariales
Sordariomycetes	Class	Fusarium oxysporum	1149848	GCF_042370625.1	Thermothelomyces heterothallicus CBS 202.75	CBS 202.75	0.37	9216	5941	503	5438	3.6	Thermothelomyces; Chaetomiaceae; Sordariales
Sordariomycetes	Class	Fusarium oxysporum	573729	GCF_000226095.1	Thermothelomyces thermophilus ATCC 42464	ATCC 42464	0.37	9097	5914	513	5401	3.5	Thermothelomyces; Chaetomiaceae; Sordariales
Sordariomycetes	Class	Fusarium oxysporum	578455	GCF_000226115.1	Thermothielavioides terrestris NRRL 8126	NRRL 8126	0.37	9802	5993	507	5486	3.5	Thermothielavioides; Chaetomiaceae; Sordariales
Sordariomycetes	Class	Fusarium oxysporum	1093900	GCF_004353045.1	Thyridium curvatum	D216	0.4	12451	6477	889	5588	3.1	Thyridium; Thyridiaceae; Thyridiales
Sordariomycetes	Class	Fusarium oxysporum	173218	GCF_033847375.1	Trichoderma aggressivum f. europaeum	CBS 100526	0.42	10998	6770	661	6109	6.2	Trichoderma; Hypocreaceae; Hypocreales
Sordariomycetes	Class	Fusarium oxysporum	101201	GCF_020647865.1	Trichoderma asperellum	FT101	0.43	11857	6934	623	6311	6.3	Trichoderma; Hypocreaceae; Hypocreales
Sordariomycetes	Class	Fusarium oxysporum	63577	GCF_020647795.1	Trichoderma atroviride	P1	0.41	13127	6583	599	5984	5.7	Trichoderma; Hypocreaceae; Hypocreales
Sordariomycetes	Class	Fusarium oxysporum	2034170	GCF_028502605.1	Trichoderma breve	T069	0.43	11590	6999	719	6280	6.5	Trichoderma; Hypocreaceae; Hypocreales
Sordariomycetes	Class	Fusarium oxysporum	58853	GCF_003025115.1	Trichoderma citrinoviride	TUCIM 6016	0.41	9734	6594	517	6077	6.7	Trichoderma; Hypocreaceae; Hypocreales
Sordariomycetes	Class	Fusarium oxysporum	398673	GCF_001481775.2	Trichoderma gamsii	T6085	0.41	11171	6644	652	5992	6	Trichoderma; Hypocreaceae; Hypocreales
Sordariomycetes	Class	Fusarium oxysporum	983964	GCF_003025095.1	Trichoderma harzianum CBS 226.95	CBS 226.95	0.44	14064	7096	745	6351	5.9	Trichoderma; Hypocreaceae; Hypocreales
Sordariomycetes	Class	Fusarium oxysporum	431241	GCF_000167675.1	Trichoderma reesei QM6a	QM6a	0.41	9109	6567	516	6051	6.9	Trichoderma; Hypocreaceae; Hypocreales
Sordariomycetes	Class	Fusarium oxysporum	413071	GCF_000170995.1	Trichoderma virens Gv29-8	Gv29-8	0.44	12382	7061	712	6349	6.3	Trichoderma; Hypocreaceae; Hypocreales
Sordariomycetes	Class	Fusarium oxysporum	152316	GCF_020726525.1	Truncatella angustata	MPI-SDFR-AT-0073	0.43	14775	7031	1065	5966	2.5	Truncatella; Sporocadaceae; Amphisphaeriales
Sordariomycetes	Class	Fusarium oxysporum	1159556	GCF_000687475.1	Ustilaginoidea virens	UV-8b	0.37	8297	6001	289	5712	7.1	Ustilaginoidea; Clavicipitaceae; Hypocreales
Sordariomycetes	Class	Fusarium oxysporum	526221	GCF_000150825.1	Verticillium alfalfae VaMs.102	VaMs.102	0.39	10237	6247	626	5621	3.9	Verticillium; Plectosphaerellaceae; Glomerellales
Sordariomycetes	Class	Fusarium oxysporum	498257	GCF_000150675.1	Verticillium dahliae VdLs.17	VdLs.17	0.42	10535	6735	684	6051	4.1	Verticillium; Plectosphaerellaceae; Glomerellales
Sordariomycetes	Class	Fusarium oxysporum	1051616	GCF_003724135.2	Verticillium nonalfalfae	VnAa140/NRRL 66861	0.4	9430	6408	782	5626	3.6	Verticillium; Plectosphaerellaceae; Glomerellales
Sordariomycetes	Class	Fusarium oxysporum	326684	GCF_022495145.1	Xylaria bambusicola	CBS 139988	0.4	12119	6417	771	5646	2.7	Xylaria; Xylariaceae; Xylariales
Mucorales	Order	Rhizopus microsporus	101096	GCF_025201335.1	Gilbertella persicaria	CBS 190.32	0.63	10987	6877	658	6219	1.9	Gilbertella; Choanephoraceae
Mucorales	Order	Rhizopus microsporus	101107	GCF_025201355.1	Halteromyces radiatus	CBS 162.75	0.49	10173	5360	626	4734	1.3	Halteromyces; Cunninghamellaceae
Mucorales	Order	Rhizopus microsporus	246409	GCF_000149305.1	Rhizopus delemar RA 99-880	RA 99-880	0.58	17459	6369	253	6116	2.7	Rhizopus; Rhizopodaceae
Mucorales	Order	Rhizopus microsporus	29922	GCF_025094135.1	Mucor mucedo	NRRL 3635	0.63	14042	6904	712	6192	2	Mucor; Mucoraceae
Mucorales	Order	Rhizopus microsporus	4840	GCF_041956525.1	Rhizomucor pusillus	CBS 183.67	0.49	10974	5366	676	4690	1.3	Rhizomucor; Lichtheimiaceae
Mucorales	Order	Rhizopus microsporus	64574	GCF_025331425.1	Radiomyces spectabilis	NRRL 2753	0.52	10883	5674	578	5096	1.6	Radiomyces; Radiomycetaceae
Mucorales	Order	Rhizopus microsporus	64632	GCF_025528875.1	Mycotypha africana	NRRL 2978	0.59	10914	6396	598	5798	1.9	Mycotypha; Mycotyphaceae
Mucorales	Order	Rhizopus microsporus	64656	GCF_025766255.1	Zychaea mexicana	RSA 1403	0.46	13986	5040	729	4311	1.2	Zychaea; Lichtheimiaceae
Mucorales	Order	Rhizopus microsporus	688661	GCF_029851405.1	Lichtheimia ornata	CBS 291.66	0.44	13016	4793	756	4037	1	Lichtheimia; Lichtheimiaceae
Mucorales	Order	Rhizopus microsporus	708070	GCF_035048745.1	Mucor velutinosus	NIH1002	0.66	13295	7176	786	6390	1.8	Mucor; Mucoraceae
Mucorales	Order	Rhizopus microsporus	763407	GCF_001638985.1	Phycomyces blakesleeanus NRRL 1555(-)	NRRL 1555(-)	0.48	16542	5172	614	4558	1.4	Phycomyces; Phycomycetaceae
Mucorales	Order	Rhizopus microsporus	90255	GCF_025118155.1	Cokeromyces recurvatus	NRRL 2243	0.61	10913	6663	550	6113	2.2	Cokeromyces; Mucoraceae
